# Supplementary material for: Upregulation of miR181a/miR212 Improves Myogenic Commitment in Murine Fusion-Negative Rhabdomyosarcoma
Source: Front Physiol. 2021 Aug 6;12:701354. doi: 10.3389/fphys.2021.701354 (PMC8378536; doi:10.3389/fphys.2021.701354)
Supplement: Supplementary Table 1 — Complete list of s-PMC targets predicted by miRDB. [file Table_1.XLSX]

## Sheet: Targets 181a_miRDB
There are 1120 predicted targets for mmu-miR-181a-5p in miRDB.
Target Detail	Target Rank	Target Score	miRNA Name	Gene Symbol	Gene Description
Details	1	100	mmu-miR-181a-5p	Zfp951	zinc finger protein 951
Details	2	100	mmu-miR-181a-5p	Trim2	tripartite motif-containing 2
Details	3	100	mmu-miR-181a-5p	Gm14440	predicted gene 14440
Details	4	100	mmu-miR-181a-5p	Zfp97	zinc finger protein 97
Details	5	100	mmu-miR-181a-5p	Greb1l	growth regulation by estrogen in breast cancer-like
Details	6	100	mmu-miR-181a-5p	Prtg	protogenin
Details	7	100	mmu-miR-181a-5p	Zfp120	zinc finger protein 120
Details	8	100	mmu-miR-181a-5p	Nexmif	neurite extension and migration factor
Details	9	100	mmu-miR-181a-5p	Zfp781	zinc finger protein 781
Details	10	100	mmu-miR-181a-5p	Fign	fidgetin
Details	11	100	mmu-miR-181a-5p	Zfp960	zinc finger protein 960
Details	12	99	mmu-miR-181a-5p	1700066M21Rik	RIKEN cDNA 1700066M21 gene
Details	13	99	mmu-miR-181a-5p	Entpd6	ectonucleoside triphosphate diphosphohydrolase 6
Details	14	99	mmu-miR-181a-5p	Gm14296	predicted gene 14296
Details	15	99	mmu-miR-181a-5p	Crebrf	CREB3 regulatory factor
Details	16	99	mmu-miR-181a-5p	Gm6712	predicted gene 6712
Details	17	99	mmu-miR-181a-5p	2210418O10Rik	RIKEN cDNA 2210418O10 gene
Details	18	99	mmu-miR-181a-5p	Gigyf1	GRB10 interacting GYF protein 1
Details	19	99	mmu-miR-181a-5p	Zfp973	zinc finger protein 973
Details	20	99	mmu-miR-181a-5p	Kmt2a	lysine (K)-specific methyltransferase 2A
Details	21	99	mmu-miR-181a-5p	Zfp36l2	zinc finger protein 36, C3H type-like 2
Details	22	99	mmu-miR-181a-5p	Ythdc2	YTH domain containing 2
Details	23	99	mmu-miR-181a-5p	Fam126b	family with sequence similarity 126, member B
Details	24	99	mmu-miR-181a-5p	Zfp965	zinc finger protein 965
Details	25	99	mmu-miR-181a-5p	Larp4	La ribonucleoprotein domain family, member 4
Details	26	99	mmu-miR-181a-5p	Zfp967	zinc finger protein 967
Details	27	99	mmu-miR-181a-5p	Clip1	CAP-GLY domain containing linker protein 1
Details	28	99	mmu-miR-181a-5p	Nek7	NIMA (never in mitosis gene a)-related expressed kinase 7
Details	29	99	mmu-miR-181a-5p	Ppip5k2	diphosphoinositol pentakisphosphate kinase 2
Details	30	99	mmu-miR-181a-5p	Mtx3	metaxin 3
Details	31	99	mmu-miR-181a-5p	Bend3	BEN domain containing 3
Details	32	98	mmu-miR-181a-5p	Cdyl	chromodomain protein, Y chromosome-like
Details	33	98	mmu-miR-181a-5p	Cbx7	chromobox 7
Details	34	98	mmu-miR-181a-5p	Zfp966	zinc finger protein 966
Details	35	98	mmu-miR-181a-5p	Kmt2c	lysine (K)-specific methyltransferase 2C
Details	36	98	mmu-miR-181a-5p	Cpd	carboxypeptidase D
Details	37	98	mmu-miR-181a-5p	Spry4	sprouty RTK signaling antagonist 4
Details	38	98	mmu-miR-181a-5p	Ino80d	INO80 complex subunit D
Details	39	98	mmu-miR-181a-5p	Ap1g1	adaptor protein complex AP-1, gamma 1 subunit
Details	40	98	mmu-miR-181a-5p	Chic1	cysteine-rich hydrophobic domain 1
Details	41	98	mmu-miR-181a-5p	Zfp976	zinc finger protein 976
Details	42	98	mmu-miR-181a-5p	Mpp5	membrane protein, palmitoylated 5 (MAGUK p55 subfamily member 5)
Details	43	98	mmu-miR-181a-5p	Adam11	a disintegrin and metallopeptidase domain 11
Details	44	97	mmu-miR-181a-5p	Btbd3	BTB (POZ) domain containing 3
Details	45	97	mmu-miR-181a-5p	Phf20l1	PHD finger protein 20-like 1
Details	46	97	mmu-miR-181a-5p	Osbpl3	oxysterol binding protein-like 3
Details	47	97	mmu-miR-181a-5p	Ddx3x	DEAD/H (Asp-Glu-Ala-Asp/His) box polypeptide 3, X-linked
Details	48	97	mmu-miR-181a-5p	Dock4	dedicator of cytokinesis 4
Details	49	97	mmu-miR-181a-5p	Il1a	interleukin 1 alpha
Details	50	97	mmu-miR-181a-5p	Zfp970	zinc finger protein 970
Details	51	97	mmu-miR-181a-5p	Tada2b	transcriptional adaptor 2B
Details	52	97	mmu-miR-181a-5p	Cpne2	copine II
Details	53	97	mmu-miR-181a-5p	Zic3	zinc finger protein of the cerebellum 3
Details	54	97	mmu-miR-181a-5p	Rps6ka3	ribosomal protein S6 kinase polypeptide 3
Details	55	97	mmu-miR-181a-5p	Zfp975	zinc finger protein 975
Details	56	97	mmu-miR-181a-5p	Hoxc8	homeobox C8
Details	57	97	mmu-miR-181a-5p	Gm14322	predicted gene 14322
Details	58	97	mmu-miR-181a-5p	Hey2	hairy/enhancer-of-split related with YRPW motif 2
Details	59	97	mmu-miR-181a-5p	Spire1	spire type actin nucleation factor 1
Details	60	97	mmu-miR-181a-5p	Tgfbr1	transforming growth factor, beta receptor I
Details	61	97	mmu-miR-181a-5p	Mtf2	metal response element binding transcription factor 2
Details	62	97	mmu-miR-181a-5p	Pi4k2b	phosphatidylinositol 4-kinase type 2 beta
Details	63	97	mmu-miR-181a-5p	Sfmbt1	Scm-like with four mbt domains 1
Details	64	97	mmu-miR-181a-5p	Hmbs	hydroxymethylbilane synthase
Details	65	97	mmu-miR-181a-5p	Ptbp3	polypyrimidine tract binding protein 3
Details	66	96	mmu-miR-181a-5p	Zfp971	zinc finger protein 971
Details	67	96	mmu-miR-181a-5p	Plcl2	phospholipase C-like 2
Details	68	96	mmu-miR-181a-5p	Dmxl2	Dmx-like 2
Details	69	96	mmu-miR-181a-5p	Usp33	ubiquitin specific peptidase 33
Details	70	96	mmu-miR-181a-5p	Slc25a37	solute carrier family 25, member 37
Details	71	96	mmu-miR-181a-5p	Nova1	neuro-oncological ventral antigen 1
Details	72	96	mmu-miR-181a-5p	Slitrk1	SLIT and NTRK-like family, member 1
Details	73	96	mmu-miR-181a-5p	6720489N17Rik	RIKEN cDNA 6720489N17 gene
Details	74	96	mmu-miR-181a-5p	Sowaha	sosondowah ankyrin repeat domain family member A
Details	75	96	mmu-miR-181a-5p	Tmeff1	transmembrane protein with EGF-like and two follistatin-like domains 1
Details	76	96	mmu-miR-181a-5p	Rbbp7	retinoblastoma binding protein 7, chromatin remodeling factor
Details	77	96	mmu-miR-181a-5p	Trak1	trafficking protein, kinesin binding 1
Details	78	96	mmu-miR-181a-5p	Trim71	tripartite motif-containing 71
Details	79	96	mmu-miR-181a-5p	Dnajc13	DnaJ heat shock protein family (Hsp40) member C13
Details	80	96	mmu-miR-181a-5p	Ago2	argonaute RISC catalytic subunit 2
Details	81	95	mmu-miR-181a-5p	Rnf34	ring finger protein 34
Details	82	95	mmu-miR-181a-5p	Acsl4	acyl-CoA synthetase long-chain family member 4
Details	83	95	mmu-miR-181a-5p	Zfp800	zinc finger protein 800
Details	84	95	mmu-miR-181a-5p	Fam3c	family with sequence similarity 3, member C
Details	85	95	mmu-miR-181a-5p	Epha4	Eph receptor A4
Details	86	95	mmu-miR-181a-5p	Sec24a	Sec24 related gene family, member A (S. cerevisiae)
Details	87	95	mmu-miR-181a-5p	Nus1	NUS1 dehydrodolichyl diphosphate synthase subunit
Details	88	95	mmu-miR-181a-5p	Ssx2ip	synovial sarcoma, X 2 interacting protein
Details	89	95	mmu-miR-181a-5p	Dclk1	doublecortin-like kinase 1
Details	90	95	mmu-miR-181a-5p	Txndc12	thioredoxin domain containing 12 (endoplasmic reticulum)
Details	91	95	mmu-miR-181a-5p	Carf	calcium response factor
Details	92	95	mmu-miR-181a-5p	Mapk1	mitogen-activated protein kinase 1
Details	93	95	mmu-miR-181a-5p	Pou2f1	POU domain, class 2, transcription factor 1
Details	94	95	mmu-miR-181a-5p	Sik3	SIK family kinase 3
Details	95	95	mmu-miR-181a-5p	Gpd1l	glycerol-3-phosphate dehydrogenase 1-like
Details	96	95	mmu-miR-181a-5p	Klf15	Kruppel-like factor 15
Details	97	95	mmu-miR-181a-5p	Lox	lysyl oxidase
Details	98	95	mmu-miR-181a-5p	Lhx9	LIM homeobox protein 9
Details	99	95	mmu-miR-181a-5p	Klhl5	kelch-like 5
Details	100	95	mmu-miR-181a-5p	Zfp36l1	zinc finger protein 36, C3H type-like 1
Details	101	95	mmu-miR-181a-5p	Spice1	spindle and centriole associated protein 1
Details	102	95	mmu-miR-181a-5p	Epc2	enhancer of polycomb homolog 2
Details	103	95	mmu-miR-181a-5p	Zfp280d	zinc finger protein 280D
Details	104	95	mmu-miR-181a-5p	Patl1	protein associated with topoisomerase II homolog 1 (yeast)
Details	105	95	mmu-miR-181a-5p	Kcnq5	potassium voltage-gated channel, subfamily Q, member 5
Details	106	95	mmu-miR-181a-5p	Gabra1	gamma-aminobutyric acid (GABA) A receptor, subunit alpha 1
Details	107	95	mmu-miR-181a-5p	Gata6	GATA binding protein 6
Details	108	94	mmu-miR-181a-5p	Grik2	glutamate receptor, ionotropic, kainate 2 (beta 2)
Details	109	94	mmu-miR-181a-5p	Pcdhac1	protocadherin alpha subfamily C, 1
Details	110	94	mmu-miR-181a-5p	Wdr82	WD repeat domain containing 82
Details	111	94	mmu-miR-181a-5p	Slc35f3	solute carrier family 35, member F3
Details	112	94	mmu-miR-181a-5p	Abtb2	ankyrin repeat and BTB (POZ) domain containing 2
Details	113	94	mmu-miR-181a-5p	Gfpt1	glutamine fructose-6-phosphate transaminase 1
Details	114	94	mmu-miR-181a-5p	Gpr22	G protein-coupled receptor 22
Details	115	94	mmu-miR-181a-5p	Pcdha7	protocadherin alpha 7
Details	116	94	mmu-miR-181a-5p	Gls	glutaminase
Details	117	94	mmu-miR-181a-5p	Pcdha10	protocadherin alpha 10
Details	118	94	mmu-miR-181a-5p	Prox1	prospero homeobox 1
Details	119	94	mmu-miR-181a-5p	Zfp780b	zinc finger protein 780B
Details	120	94	mmu-miR-181a-5p	Ube2b	ubiquitin-conjugating enzyme E2B
Details	121	94	mmu-miR-181a-5p	Slc4a10	solute carrier family 4, sodium bicarbonate cotransporter-like, member 10
Details	122	94	mmu-miR-181a-5p	Pcdha3	protocadherin alpha 3
Details	123	94	mmu-miR-181a-5p	Pcdha4	protocadherin alpha 4
Details	124	94	mmu-miR-181a-5p	Tnfaip1	tumor necrosis factor, alpha-induced protein 1 (endothelial)
Details	125	94	mmu-miR-181a-5p	Pcdha1	protocadherin alpha 1
Details	126	94	mmu-miR-181a-5p	Pcdha11	protocadherin alpha 11
Details	127	94	mmu-miR-181a-5p	Pcdha2	protocadherin alpha 2
Details	128	94	mmu-miR-181a-5p	Esr1	estrogen receptor 1 (alpha)
Details	129	94	mmu-miR-181a-5p	Pcdha6	protocadherin alpha 6
Details	130	94	mmu-miR-181a-5p	Pi15	peptidase inhibitor 15
Details	131	94	mmu-miR-181a-5p	Nwd2	NACHT and WD repeat domain containing 2
Details	132	94	mmu-miR-181a-5p	Fam122b	family with sequence similarity 122, member B
Details	133	94	mmu-miR-181a-5p	Spty2d1	SPT2, Suppressor of Ty, domain containing 1 (S. cerevisiae)
Details	134	94	mmu-miR-181a-5p	Pcdha12	protocadherin alpha 12
Details	135	94	mmu-miR-181a-5p	Zfp704	zinc finger protein 704
Details	136	94	mmu-miR-181a-5p	Pcdha9	protocadherin alpha 9
Details	137	94	mmu-miR-181a-5p	Phtf2	putative homeodomain transcription factor 2
Details	138	94	mmu-miR-181a-5p	Thrb	thyroid hormone receptor beta
Details	139	94	mmu-miR-181a-5p	Pcdha5	protocadherin alpha 5
Details	140	94	mmu-miR-181a-5p	Lmo1	LIM domain only 1
Details	141	94	mmu-miR-181a-5p	Pcdhac2	protocadherin alpha subfamily C, 2
Details	142	93	mmu-miR-181a-5p	Cdc40	cell division cycle 40
Details	143	93	mmu-miR-181a-5p	Ap4e1	adaptor-related protein complex AP-4, epsilon 1
Details	144	93	mmu-miR-181a-5p	Palb2	partner and localizer of BRCA2
Details	145	93	mmu-miR-181a-5p	Zfp619	zinc finger protein 619
Details	146	93	mmu-miR-181a-5p	Clasp1	CLIP associating protein 1
Details	147	93	mmu-miR-181a-5p	Brd1	bromodomain containing 1
Details	148	93	mmu-miR-181a-5p	Zfp317	zinc finger protein 317
Details	149	93	mmu-miR-181a-5p	Rbm46	RNA binding motif protein 46
Details	150	93	mmu-miR-181a-5p	Dlg2	discs large MAGUK scaffold protein 2
Details	151	93	mmu-miR-181a-5p	Cblb	Casitas B-lineage lymphoma b
Details	152	93	mmu-miR-181a-5p	Adcy9	adenylate cyclase 9
Details	153	93	mmu-miR-181a-5p	Usp42	ubiquitin specific peptidase 42
Details	154	93	mmu-miR-181a-5p	Ercc5	excision repair cross-complementing rodent repair deficiency, complementation group 5
Details	155	93	mmu-miR-181a-5p	Klf6	Kruppel-like factor 6
Details	156	93	mmu-miR-181a-5p	Ubp1	upstream binding protein 1
Details	157	93	mmu-miR-181a-5p	Cyp2c39	cytochrome P450, family 2, subfamily c, polypeptide 39
Details	158	92	mmu-miR-181a-5p	Ubl3	ubiquitin-like 3
Details	159	92	mmu-miR-181a-5p	Cecr2	CECR2, histone acetyl-lysine reader
Details	160	92	mmu-miR-181a-5p	Klhl29	kelch-like 29
Details	161	92	mmu-miR-181a-5p	Gskip	GSK3B interacting protein
Details	162	92	mmu-miR-181a-5p	2010315B03Rik	RIKEN cDNA 2010315B03 gene
Details	163	92	mmu-miR-181a-5p	Ss18l1	SS18, nBAF chromatin remodeling complex subunit like 1
Details	164	92	mmu-miR-181a-5p	Zic2	zinc finger protein of the cerebellum 2
Details	165	92	mmu-miR-181a-5p	Tmem94	transmembrane protein 94
Details	166	92	mmu-miR-181a-5p	Baz2b	bromodomain adjacent to zinc finger domain, 2B
Details	167	92	mmu-miR-181a-5p	Grm5	glutamate receptor, metabotropic 5
Details	168	92	mmu-miR-181a-5p	Sema4g	sema domain, immunoglobulin domain (Ig), transmembrane domain (TM) and short cytoplasmic domain, (semaphorin) 4G
Details	169	92	mmu-miR-181a-5p	Ap1s3	adaptor-related protein complex AP-1, sigma 3
Details	170	92	mmu-miR-181a-5p	Zbtb4	zinc finger and BTB domain containing 4
Details	171	92	mmu-miR-181a-5p	Rassf8	Ras association (RalGDS/AF-6) domain family (N-terminal) member 8
Details	172	92	mmu-miR-181a-5p	Mb21d2	Mab-21 domain containing 2
Details	173	92	mmu-miR-181a-5p	Ttc39b	tetratricopeptide repeat domain 39B
Details	174	92	mmu-miR-181a-5p	Ncoa2	nuclear receptor coactivator 2
Details	175	92	mmu-miR-181a-5p	Ddx55	DEAD (Asp-Glu-Ala-Asp) box polypeptide 55
Details	176	92	mmu-miR-181a-5p	Mboat2	membrane bound O-acyltransferase domain containing 2
Details	177	92	mmu-miR-181a-5p	Golga1	golgi autoantigen, golgin subfamily a, 1
Details	178	92	mmu-miR-181a-5p	D430041D05Rik	RIKEN cDNA D430041D05 gene
Details	179	91	mmu-miR-181a-5p	Lrrc32	leucine rich repeat containing 32
Details	180	91	mmu-miR-181a-5p	Armcx3	armadillo repeat containing, X-linked 3
Details	181	91	mmu-miR-181a-5p	Heca	hdc homolog, cell cycle regulator
Details	182	91	mmu-miR-181a-5p	Cpsf6	cleavage and polyadenylation specific factor 6
Details	183	91	mmu-miR-181a-5p	Bcl2l11	BCL2-like 11 (apoptosis facilitator)
Details	184	91	mmu-miR-181a-5p	Lrba	LPS-responsive beige-like anchor
Details	185	91	mmu-miR-181a-5p	Rorb	RAR-related orphan receptor beta
Details	186	91	mmu-miR-181a-5p	Iqschfp	Iqcj and Schip1 fusion protein
Details	187	91	mmu-miR-181a-5p	Umad1	UMAP1-MVP12 associated (UMA) domain containing 1
Details	188	91	mmu-miR-181a-5p	Mybl1	myeloblastosis oncogene-like 1
Details	189	91	mmu-miR-181a-5p	Tmem165	transmembrane protein 165
Details	190	91	mmu-miR-181a-5p	P2ry10	purinergic receptor P2Y, G-protein coupled 10
Details	191	91	mmu-miR-181a-5p	Rps6kb1	ribosomal protein S6 kinase, polypeptide 1
Details	192	91	mmu-miR-181a-5p	Hipk3	homeodomain interacting protein kinase 3
Details	193	91	mmu-miR-181a-5p	Zdhhc7	zinc finger, DHHC domain containing 7
Details	194	91	mmu-miR-181a-5p	Acvr2b	activin receptor IIB
Details	195	91	mmu-miR-181a-5p	Rassf1	Ras association (RalGDS/AF-6) domain family member 1
Details	196	91	mmu-miR-181a-5p	Specc1l	sperm antigen with calponin homology and coiled-coil domains 1-like
Details	197	91	mmu-miR-181a-5p	Pcdha8	protocadherin alpha 8
Details	198	91	mmu-miR-181a-5p	Sec24c	Sec24 related gene family, member C (S. cerevisiae)
Details	199	91	mmu-miR-181a-5p	E2f5	E2F transcription factor 5
Details	200	91	mmu-miR-181a-5p	Syne1	spectrin repeat containing, nuclear envelope 1
Details	201	91	mmu-miR-181a-5p	Anapc16	anaphase promoting complex subunit 16
Details	202	91	mmu-miR-181a-5p	Nfat5	nuclear factor of activated T cells 5
Details	203	91	mmu-miR-181a-5p	Ccdc122	coiled-coil domain containing 122
Details	204	91	mmu-miR-181a-5p	Crim1	cysteine rich transmembrane BMP regulator 1 (chordin like)
Details	205	91	mmu-miR-181a-5p	B4galt1	UDP-Gal:betaGlcNAc beta 1,4- galactosyltransferase, polypeptide 1
Details	206	91	mmu-miR-181a-5p	Man2a1	mannosidase 2, alpha 1
Details	207	91	mmu-miR-181a-5p	Fnip2	folliculin interacting protein 2
Details	208	91	mmu-miR-181a-5p	Esm1	endothelial cell-specific molecule 1
Details	209	91	mmu-miR-181a-5p	Tbc1d4	TBC1 domain family, member 4
Details	210	91	mmu-miR-181a-5p	Clec10a	C-type lectin domain family 10, member A
Details	211	91	mmu-miR-181a-5p	Lclat1	lysocardiolipin acyltransferase 1
Details	212	91	mmu-miR-181a-5p	Gm6710	predicted gene 6710
Details	213	91	mmu-miR-181a-5p	Zfp936	zinc finger protein 936
Details	214	91	mmu-miR-181a-5p	Tspan13	tetraspanin 13
Details	215	90	mmu-miR-181a-5p	Zfp101	zinc finger protein 101
Details	216	90	mmu-miR-181a-5p	Ccp110	centriolar coiled coil protein 110
Details	217	90	mmu-miR-181a-5p	Plekhj1	pleckstrin homology domain containing, family J member 1
Details	218	90	mmu-miR-181a-5p	Elmsan1	ELM2 and Myb/SANT-like domain containing 1
Details	219	90	mmu-miR-181a-5p	Slc2a3	solute carrier family 2 (facilitated glucose transporter), member 3
Details	220	90	mmu-miR-181a-5p	Carm1	coactivator-associated arginine methyltransferase 1
Details	221	90	mmu-miR-181a-5p	Slc25a36	solute carrier family 25, member 36
Details	222	90	mmu-miR-181a-5p	Zfp808	zinc finger protein 808
Details	223	90	mmu-miR-181a-5p	Gse1	genetic suppressor element 1, coiled-coil protein
Details	224	90	mmu-miR-181a-5p	Zfp14	zinc finger protein 14
Details	225	90	mmu-miR-181a-5p	Zfp869	zinc finger protein 869
Details	226	90	mmu-miR-181a-5p	Cnksr2	connector enhancer of kinase suppressor of Ras 2
Details	227	90	mmu-miR-181a-5p	Zfp934	zinc finger protein 934
Details	228	90	mmu-miR-181a-5p	Sim1	single-minded family bHLH transcription factor 1
Details	229	90	mmu-miR-181a-5p	Hoxa11	homeobox A11
Details	230	90	mmu-miR-181a-5p	Nr1d2	nuclear receptor subfamily 1, group D, member 2
Details	231	90	mmu-miR-181a-5p	Atp2b1	ATPase, Ca++ transporting, plasma membrane 1
Details	232	90	mmu-miR-181a-5p	Pnisr	PNN interacting serine/arginine-rich
Details	233	90	mmu-miR-181a-5p	Nr6a1	nuclear receptor subfamily 6, group A, member 1
Details	234	90	mmu-miR-181a-5p	Gm20939	predicted gene, 20939
Details	235	90	mmu-miR-181a-5p	Togaram1	TOG array regulator of axonemal microtubules 1
Details	236	90	mmu-miR-181a-5p	Cdon	cell adhesion molecule-related/down-regulated by oncogenes
Details	237	89	mmu-miR-181a-5p	Arl13b	ADP-ribosylation factor-like 13B
Details	238	89	mmu-miR-181a-5p	Cpeb4	cytoplasmic polyadenylation element binding protein 4
Details	239	89	mmu-miR-181a-5p	Pdap1	PDGFA associated protein 1
Details	240	89	mmu-miR-181a-5p	St8sia4	ST8 alpha-N-acetyl-neuraminide alpha-2,8-sialyltransferase 4
Details	241	89	mmu-miR-181a-5p	Trub1	TruB pseudouridine (psi) synthase family member 1
Details	242	89	mmu-miR-181a-5p	Scamp2	secretory carrier membrane protein 2
Details	243	89	mmu-miR-181a-5p	Zfp958	zinc finger protein 958
Details	244	89	mmu-miR-181a-5p	Apba1	amyloid beta (A4) precursor protein binding, family A, member 1
Details	245	89	mmu-miR-181a-5p	Ipo8	importin 8
Details	246	89	mmu-miR-181a-5p	Srsf7	serine/arginine-rich splicing factor 7
Details	247	89	mmu-miR-181a-5p	Nmnat3	nicotinamide nucleotide adenylyltransferase 3
Details	248	89	mmu-miR-181a-5p	N4bp2	NEDD4 binding protein 2
Details	249	89	mmu-miR-181a-5p	Tbc1d1	TBC1 domain family, member 1
Details	250	89	mmu-miR-181a-5p	Gm14391	predicted gene 14391
Details	251	89	mmu-miR-181a-5p	Mamdc2	MAM domain containing 2
Details	252	89	mmu-miR-181a-5p	Atp2b3	ATPase, Ca++ transporting, plasma membrane 3
Details	253	89	mmu-miR-181a-5p	Agfg1	ArfGAP with FG repeats 1
Details	254	89	mmu-miR-181a-5p	Prom2	prominin 2
Details	255	89	mmu-miR-181a-5p	Oxsm	3-oxoacyl-ACP synthase, mitochondrial
Details	256	89	mmu-miR-181a-5p	Pknox2	Pbx/knotted 1 homeobox 2
Details	257	89	mmu-miR-181a-5p	Dnajc21	DnaJ heat shock protein family (Hsp40) member C21
Details	258	89	mmu-miR-181a-5p	Sin3b	transcriptional regulator, SIN3B (yeast)
Details	259	89	mmu-miR-181a-5p	Ttl	tubulin tyrosine ligase
Details	260	88	mmu-miR-181a-5p	Ppp3r1	protein phosphatase 3, regulatory subunit B, alpha isoform (calcineurin B, type I)
Details	261	88	mmu-miR-181a-5p	Stxbp6	syntaxin binding protein 6 (amisyn)
Details	262	88	mmu-miR-181a-5p	Mier3	MIER family member 3
Details	263	88	mmu-miR-181a-5p	Limch1	LIM and calponin homology domains 1
Details	264	88	mmu-miR-181a-5p	Ralgapb	Ral GTPase activating protein, beta subunit (non-catalytic)
Details	265	88	mmu-miR-181a-5p	Kcna4	potassium voltage-gated channel, shaker-related subfamily, member 4
Details	266	88	mmu-miR-181a-5p	Nipal4	NIPA-like domain containing 4
Details	267	88	mmu-miR-181a-5p	Ncald	neurocalcin delta
Details	268	88	mmu-miR-181a-5p	Bclaf1	BCL2-associated transcription factor 1
Details	269	88	mmu-miR-181a-5p	Nkain2	Na+/K+ transporting ATPase interacting 2
Details	270	88	mmu-miR-181a-5p	Gpd2	glycerol phosphate dehydrogenase 2, mitochondrial
Details	271	88	mmu-miR-181a-5p	Msantd3	Myb/SANT-like DNA-binding domain containing 3
Details	272	88	mmu-miR-181a-5p	Zfp825	zinc finger protein 825
Details	273	88	mmu-miR-181a-5p	Rnmt	RNA (guanine-7-) methyltransferase
Details	274	88	mmu-miR-181a-5p	Klhl42	kelch-like 42
Details	275	88	mmu-miR-181a-5p	Cdc42bpa	CDC42 binding protein kinase alpha
Details	276	88	mmu-miR-181a-5p	Rlim	ring finger protein, LIM domain interacting
Details	277	88	mmu-miR-181a-5p	Spink2	serine peptidase inhibitor, Kazal type 2
Details	278	88	mmu-miR-181a-5p	Stim2	stromal interaction molecule 2
Details	279	88	mmu-miR-181a-5p	Sgpp1	sphingosine-1-phosphate phosphatase 1
Details	280	88	mmu-miR-181a-5p	Dnaja4	DnaJ heat shock protein family (Hsp40) member A4
Details	281	88	mmu-miR-181a-5p	Lif	leukemia inhibitory factor
Details	282	88	mmu-miR-181a-5p	Aldh3a2	aldehyde dehydrogenase family 3, subfamily A2
Details	283	88	mmu-miR-181a-5p	Hoxa1	homeobox A1
Details	284	87	mmu-miR-181a-5p	Zfp850	zinc finger protein 850
Details	285	87	mmu-miR-181a-5p	Zfp935	zinc finger protein 935
Details	286	87	mmu-miR-181a-5p	Sox6	SRY (sex determining region Y)-box 6
Details	287	87	mmu-miR-181a-5p	Abi3bp	ABI gene family, member 3 (NESH) binding protein
Details	288	87	mmu-miR-181a-5p	Cep97	centrosomal protein 97
Details	289	87	mmu-miR-181a-5p	Prrc2c	proline-rich coiled-coil 2C
Details	290	87	mmu-miR-181a-5p	Prdm4	PR domain containing 4
Details	291	87	mmu-miR-181a-5p	Rsad1	radical S-adenosyl methionine domain containing 1
Details	292	87	mmu-miR-181a-5p	Zbtb7a	zinc finger and BTB domain containing 7a
Details	293	87	mmu-miR-181a-5p	Tulp4	tubby like protein 4
Details	294	87	mmu-miR-181a-5p	Nr2c2	nuclear receptor subfamily 2, group C, member 2
Details	295	87	mmu-miR-181a-5p	Dram1	DNA-damage regulated autophagy modulator 1
Details	296	87	mmu-miR-181a-5p	Prkcd	protein kinase C, delta
Details	297	87	mmu-miR-181a-5p	Wsb1	WD repeat and SOCS box-containing 1
Details	298	87	mmu-miR-181a-5p	Esco1	establishment of sister chromatid cohesion N-acetyltransferase 1
Details	299	87	mmu-miR-181a-5p	Tnfsf10	tumor necrosis factor (ligand) superfamily, member 10
Details	300	87	mmu-miR-181a-5p	Gatm	glycine amidinotransferase (L-arginine:glycine amidinotransferase)
Details	301	87	mmu-miR-181a-5p	Cluh	clustered mitochondria (cluA/CLU1) homolog
Details	302	87	mmu-miR-181a-5p	Lrrc8e	leucine rich repeat containing 8 family, member E
Details	303	87	mmu-miR-181a-5p	Pbx1	pre B cell leukemia homeobox 1
Details	304	87	mmu-miR-181a-5p	Htr1a	5-hydroxytryptamine (serotonin) receptor 1A
Details	305	87	mmu-miR-181a-5p	Tns1	tensin 1
Details	306	87	mmu-miR-181a-5p	Itsn2	intersectin 2
Details	307	87	mmu-miR-181a-5p	Rala	v-ral simian leukemia viral oncogene A (ras related)
Details	308	87	mmu-miR-181a-5p	Papolg	poly(A) polymerase gamma
Details	309	87	mmu-miR-181a-5p	Rabgef1	RAB guanine nucleotide exchange factor (GEF) 1
Details	310	87	mmu-miR-181a-5p	Tnfrsf11b	tumor necrosis factor receptor superfamily, member 11b (osteoprotegerin)
Details	311	87	mmu-miR-181a-5p	Cnksr3	Cnksr family member 3
Details	312	86	mmu-miR-181a-5p	Phlda1	pleckstrin homology like domain, family A, member 1
Details	313	86	mmu-miR-181a-5p	Slf2	SMC5-SMC6 complex localization factor 2
Details	314	86	mmu-miR-181a-5p	Birc6	baculoviral IAP repeat-containing 6
Details	315	86	mmu-miR-181a-5p	Nr3c1	nuclear receptor subfamily 3, group C, member 1
Details	316	86	mmu-miR-181a-5p	Morc3	microrchidia 3
Details	317	86	mmu-miR-181a-5p	Acvr1c	activin A receptor, type IC
Details	318	86	mmu-miR-181a-5p	Fmnl2	formin-like 2
Details	319	86	mmu-miR-181a-5p	Ercc8	excision repaiross-complementing rodent repair deficiency, complementation group 8
Details	320	86	mmu-miR-181a-5p	Bhlhe40	basic helix-loop-helix family, member e40
Details	321	86	mmu-miR-181a-5p	Dusp6	dual specificity phosphatase 6
Details	322	86	mmu-miR-181a-5p	Mpi	mannose phosphate isomerase
Details	323	86	mmu-miR-181a-5p	Peak1	pseudopodium-enriched atypical kinase 1
Details	324	86	mmu-miR-181a-5p	Zfp980	zinc finger protein 980
Details	325	86	mmu-miR-181a-5p	Dlgap2	DLG associated protein 2
Details	326	86	mmu-miR-181a-5p	Ankrd44	ankyrin repeat domain 44
Details	327	86	mmu-miR-181a-5p	Rad21	RAD21 cohesin complex component
Details	328	86	mmu-miR-181a-5p	Tab3	TGF-beta activated kinase 1/MAP3K7 binding protein 3
Details	329	86	mmu-miR-181a-5p	Gm14326	predicted gene 14326
Details	330	86	mmu-miR-181a-5p	Dido1	death inducer-obliterator 1
Details	331	86	mmu-miR-181a-5p	Tent4b	terminal nucleotidyltransferase 4B
Details	332	86	mmu-miR-181a-5p	Htr1f	5-hydroxytryptamine (serotonin) receptor 1F
Details	333	86	mmu-miR-181a-5p	Zfp600	zinc finger protein 600
Details	334	85	mmu-miR-181a-5p	Mdh1b	malate dehydrogenase 1B, NAD (soluble)
Details	335	85	mmu-miR-181a-5p	Rin2	Ras and Rab interactor 2
Details	336	85	mmu-miR-181a-5p	Tsc22d2	TSC22 domain family, member 2
Details	337	85	mmu-miR-181a-5p	Ccnj	cyclin J
Details	338	85	mmu-miR-181a-5p	Atp2b2	ATPase, Ca++ transporting, plasma membrane 2
Details	339	85	mmu-miR-181a-5p	Kpnb1	karyopherin (importin) beta 1
Details	340	85	mmu-miR-181a-5p	Mtpn	myotrophin
Details	341	85	mmu-miR-181a-5p	Ano1	anoctamin 1, calcium activated chloride channel
Details	342	85	mmu-miR-181a-5p	Etv6	ets variant 6
Details	343	85	mmu-miR-181a-5p	Lemd3	LEM domain containing 3
Details	344	85	mmu-miR-181a-5p	Zfp458	zinc finger protein 458
Details	345	85	mmu-miR-181a-5p	Dennd4c	DENN/MADD domain containing 4C
Details	346	85	mmu-miR-181a-5p	S1pr1	sphingosine-1-phosphate receptor 1
Details	347	85	mmu-miR-181a-5p	Zdhhc17	zinc finger, DHHC domain containing 17
Details	348	85	mmu-miR-181a-5p	Nab1	Ngfi-A binding protein 1
Details	349	85	mmu-miR-181a-5p	Med8	mediator complex subunit 8
Details	350	85	mmu-miR-181a-5p	Hibch	3-hydroxyisobutyryl-Coenzyme A hydrolase
Details	351	85	mmu-miR-181a-5p	Jarid2	jumonji, AT rich interactive domain 2
Details	352	84	mmu-miR-181a-5p	Xpo7	exportin 7
Details	353	84	mmu-miR-181a-5p	Lyrm1	LYR motif containing 1
Details	354	84	mmu-miR-181a-5p	Rex2	reduced expression 2
Details	355	84	mmu-miR-181a-5p	H2-K1	histocompatibility 2, K1, K region
Details	356	84	mmu-miR-181a-5p	Rai1	retinoic acid induced 1
Details	357	84	mmu-miR-181a-5p	Adamts6	a disintegrin-like and metallopeptidase (reprolysin type) with thrombospondin type 1 motif, 6
Details	358	84	mmu-miR-181a-5p	Cntn4	contactin 4
Details	359	84	mmu-miR-181a-5p	Grb10	growth factor receptor bound protein 10
Details	360	84	mmu-miR-181a-5p	Atg5	autophagy related 5
Details	361	84	mmu-miR-181a-5p	Tcerg1	transcription elongation regulator 1 (CA150)
Details	362	84	mmu-miR-181a-5p	C2cd5	C2 calcium-dependent domain containing 5
Details	363	84	mmu-miR-181a-5p	Hsp90b1	heat shock protein 90, beta (Grp94), member 1
Details	364	84	mmu-miR-181a-5p	1700001L19Rik	RIKEN cDNA 1700001L19 gene
Details	365	84	mmu-miR-181a-5p	Rnf182	ring finger protein 182
Details	366	83	mmu-miR-181a-5p	Adamtsl1	ADAMTS-like 1
Details	367	83	mmu-miR-181a-5p	Gpsm1	G-protein signalling modulator 1 (AGS3-like, C. elegans)
Details	368	83	mmu-miR-181a-5p	Eya3	EYA transcriptional coactivator and phosphatase 3
Details	369	83	mmu-miR-181a-5p	Adamts5	a disintegrin-like and metallopeptidase (reprolysin type) with thrombospondin type 1 motif, 5 (aggrecanase-2)
Details	370	83	mmu-miR-181a-5p	2021-09-08	septin 8
Details	371	83	mmu-miR-181a-5p	Atxn1	ataxin 1
Details	372	83	mmu-miR-181a-5p	Naa15	N(alpha)-acetyltransferase 15, NatA auxiliary subunit
Details	373	83	mmu-miR-181a-5p	Glrb	glycine receptor, beta subunit
Details	374	83	mmu-miR-181a-5p	Ppfia1	protein tyrosine phosphatase, receptor type, f polypeptide (PTPRF), interacting protein (liprin), alpha 1
Details	375	83	mmu-miR-181a-5p	Arf6	ADP-ribosylation factor 6
Details	376	83	mmu-miR-181a-5p	Zfp930	zinc finger protein 930
Details	377	83	mmu-miR-181a-5p	Scyl3	SCY1-like 3 (S. cerevisiae)
Details	378	83	mmu-miR-181a-5p	Smap1	small ArfGAP 1
Details	379	83	mmu-miR-181a-5p	Rufy3	RUN and FYVE domain containing 3
Details	380	82	mmu-miR-181a-5p	Notch2	notch 2
Details	381	82	mmu-miR-181a-5p	Mfsd6	major facilitator superfamily domain containing 6
Details	382	82	mmu-miR-181a-5p	Fbxo33	F-box protein 33
Details	383	82	mmu-miR-181a-5p	Mycbp2	MYC binding protein 2, E3 ubiquitin protein ligase
Details	384	82	mmu-miR-181a-5p	Psap	prosaposin
Details	385	82	mmu-miR-181a-5p	Ttpa	tocopherol (alpha) transfer protein
Details	386	82	mmu-miR-181a-5p	Slc7a13	solute carrier family 7, (cationic amino acid transporter, y+ system) member 13
Details	387	82	mmu-miR-181a-5p	Zfp867	zinc finger protein 867
Details	388	82	mmu-miR-181a-5p	Ippk	inositol 1,3,4,5,6-pentakisphosphate 2-kinase
Details	389	82	mmu-miR-181a-5p	Qser1	glutamine and serine rich 1
Details	390	82	mmu-miR-181a-5p	Zbtb43	zinc finger and BTB domain containing 43
Details	391	82	mmu-miR-181a-5p	Tmed4	transmembrane p24 trafficking protein 4
Details	392	82	mmu-miR-181a-5p	Gm14325	predicted gene 14325
Details	393	82	mmu-miR-181a-5p	Nucks1	nuclear casein kinase and cyclin-dependent kinase substrate 1
Details	394	82	mmu-miR-181a-5p	Nr4a3	nuclear receptor subfamily 4, group A, member 3
Details	395	82	mmu-miR-181a-5p	Hic2	hypermethylated in cancer 2
Details	396	82	mmu-miR-181a-5p	Dio2	deiodinase, iodothyronine, type II
Details	397	82	mmu-miR-181a-5p	Creb1	cAMP responsive element binding protein 1
Details	398	82	mmu-miR-181a-5p	Zfp931	zinc finger protein 931
Details	399	82	mmu-miR-181a-5p	Atf7ip2	activating transcription factor 7 interacting protein 2
Details	400	82	mmu-miR-181a-5p	Tnf	tumor necrosis factor
Details	401	82	mmu-miR-181a-5p	Dcbld2	discoidin, CUB and LCCL domain containing 2
Details	402	82	mmu-miR-181a-5p	Cacnb2	calcium channel, voltage-dependent, beta 2 subunit
Details	403	82	mmu-miR-181a-5p	Rbm26	RNA binding motif protein 26
Details	404	81	mmu-miR-181a-5p	Pax9	paired box 9
Details	405	81	mmu-miR-181a-5p	Zbtb41	zinc finger and BTB domain containing 41
Details	406	81	mmu-miR-181a-5p	Adamts1	a disintegrin-like and metallopeptidase (reprolysin type) with thrombospondin type 1 motif, 1
Details	407	81	mmu-miR-181a-5p	Schip1	schwannomin interacting protein 1
Details	408	81	mmu-miR-181a-5p	Zfp810	zinc finger protein 810
Details	409	81	mmu-miR-181a-5p	Drd1	dopamine receptor D1
Details	410	81	mmu-miR-181a-5p	Clasp2	CLIP associating protein 2
Details	411	81	mmu-miR-181a-5p	Jade2	jade family PHD finger 2
Details	412	81	mmu-miR-181a-5p	Map4k4	mitogen-activated protein kinase kinase kinase kinase 4
Details	413	81	mmu-miR-181a-5p	Mmp14	matrix metallopeptidase 14 (membrane-inserted)
Details	414	81	mmu-miR-181a-5p	Ipmk	inositol polyphosphate multikinase
Details	415	81	mmu-miR-181a-5p	Jdp2	Jun dimerization protein 2
Details	416	81	mmu-miR-181a-5p	E2f7	E2F transcription factor 7
Details	417	81	mmu-miR-181a-5p	Wnk1	WNK lysine deficient protein kinase 1
Details	418	81	mmu-miR-181a-5p	Pdcd6ip	programmed cell death 6 interacting protein
Details	419	81	mmu-miR-181a-5p	5730507C01Rik	RIKEN cDNA 5730507C01 gene
Details	420	81	mmu-miR-181a-5p	Ythdf3	YTH N6-methyladenosine RNA binding protein 3
Details	421	81	mmu-miR-181a-5p	Mturn	maturin, neural progenitor differentiation regulator homolog (Xenopus)
Details	422	81	mmu-miR-181a-5p	Taok1	TAO kinase 1
Details	423	81	mmu-miR-181a-5p	Kcnh1	potassium voltage-gated channel, subfamily H (eag-related), member 1
Details	424	81	mmu-miR-181a-5p	Lin28b	lin-28 homolog B (C. elegans)
Details	425	81	mmu-miR-181a-5p	Adarb1	adenosine deaminase, RNA-specific, B1
Details	426	81	mmu-miR-181a-5p	Cbfa2t3	CBFA2/RUNX1 translocation partner 3
Details	427	80	mmu-miR-181a-5p	Rnf145	ring finger protein 145
Details	428	80	mmu-miR-181a-5p	Lmo3	LIM domain only 3
Details	429	80	mmu-miR-181a-5p	Etl4	enhancer trap locus 4
Details	430	80	mmu-miR-181a-5p	Luzp1	leucine zipper protein 1
Details	431	80	mmu-miR-181a-5p	Tecpr2	tectonin beta-propeller repeat containing 2
Details	432	80	mmu-miR-181a-5p	Igdcc3	immunoglobulin superfamily, DCC subclass, member 3
Details	433	80	mmu-miR-181a-5p	5730455P16Rik	RIKEN cDNA 5730455P16 gene
Details	434	80	mmu-miR-181a-5p	Afg3l2	AFG3-like AAA ATPase 2
Details	435	80	mmu-miR-181a-5p	Pbx3	pre B cell leukemia homeobox 3
Details	436	80	mmu-miR-181a-5p	Ahnak	AHNAK nucleoprotein (desmoyokin)
Details	437	80	mmu-miR-181a-5p	Evx1	even-skipped homeobox 1
Details	438	80	mmu-miR-181a-5p	Mfsd1	major facilitator superfamily domain containing 1
Details	439	80	mmu-miR-181a-5p	Osbpl8	oxysterol binding protein-like 8
Details	440	80	mmu-miR-181a-5p	Tgfbi	transforming growth factor, beta induced
Details	441	80	mmu-miR-181a-5p	Pnrc2	proline-rich nuclear receptor coactivator 2
Details	442	80	mmu-miR-181a-5p	Nox1	NADPH oxidase 1
Details	443	80	mmu-miR-181a-5p	Proser1	proline and serine rich 1
Details	444	80	mmu-miR-181a-5p	Chd1	chromodomain helicase DNA binding protein 1
Details	445	80	mmu-miR-181a-5p	Mlf1	myeloid leukemia factor 1
Details	446	79	mmu-miR-181a-5p	Acap2	ArfGAP with coiled-coil, ankyrin repeat and PH domains 2
Details	447	79	mmu-miR-181a-5p	B3galt5	UDP-Gal:betaGlcNAc beta 1,3-galactosyltransferase, polypeptide 5
Details	448	79	mmu-miR-181a-5p	Mboat1	membrane bound O-acyltransferase domain containing 1
Details	449	79	mmu-miR-181a-5p	Atp6v1a	ATPase, H+ transporting, lysosomal V1 subunit A
Details	450	79	mmu-miR-181a-5p	Ccnk	cyclin K
Details	451	79	mmu-miR-181a-5p	Dpp8	dipeptidylpeptidase 8
Details	452	79	mmu-miR-181a-5p	Fhl2	four and a half LIM domains 2
Details	453	79	mmu-miR-181a-5p	Kpna1	karyopherin (importin) alpha 1
Details	454	79	mmu-miR-181a-5p	Mex3b	mex3 RNA binding family member B
Details	455	79	mmu-miR-181a-5p	Mgat2	mannoside acetylglucosaminyltransferase 2
Details	456	79	mmu-miR-181a-5p	Mkrn1	makorin, ring finger protein, 1
Details	457	79	mmu-miR-181a-5p	Cacna1b	calcium channel, voltage-dependent, N type, alpha 1B subunit
Details	458	79	mmu-miR-181a-5p	Ankrd50	ankyrin repeat domain 50
Details	459	79	mmu-miR-181a-5p	Timd4	T cell immunoglobulin and mucin domain containing 4
Details	460	79	mmu-miR-181a-5p	Lats1	large tumor suppressor
Details	461	79	mmu-miR-181a-5p	Aqp4	aquaporin 4
Details	462	79	mmu-miR-181a-5p	Maea	macrophage erythroblast attacher
Details	463	79	mmu-miR-181a-5p	Cul3	cullin 3
Details	464	79	mmu-miR-181a-5p	Ankrd52	ankyrin repeat domain 52
Details	465	79	mmu-miR-181a-5p	Snai2	snail family zinc finger 2
Details	466	79	mmu-miR-181a-5p	Gpx8	glutathione peroxidase 8 (putative)
Details	467	79	mmu-miR-181a-5p	Arl5a	ADP-ribosylation factor-like 5A
Details	468	78	mmu-miR-181a-5p	Cd2ap	CD2-associated protein
Details	469	78	mmu-miR-181a-5p	Etnk1	ethanolamine kinase 1
Details	470	78	mmu-miR-181a-5p	Zfp981	zinc finger protein 981
Details	471	78	mmu-miR-181a-5p	Rbm47	RNA binding motif protein 47
Details	472	78	mmu-miR-181a-5p	Tm9sf4	transmembrane 9 superfamily protein member 4
Details	473	78	mmu-miR-181a-5p	2610044O15Rik8	RIKEN cDNA 2610044O15 gene
Details	474	78	mmu-miR-181a-5p	Nipal2	NIPA-like domain containing 2
Details	475	78	mmu-miR-181a-5p	Naa50	N(alpha)-acetyltransferase 50, NatE catalytic subunit
Details	476	78	mmu-miR-181a-5p	Gm4791	predicted gene 4791
Details	477	78	mmu-miR-181a-5p	Cabs1	calcium binding protein, spermatid specific 1
Details	478	78	mmu-miR-181a-5p	Igf2bp2	insulin-like growth factor 2 mRNA binding protein 2
Details	479	78	mmu-miR-181a-5p	Mlxip	MLX interacting protein
Details	480	78	mmu-miR-181a-5p	Cnot6l	CCR4-NOT transcription complex, subunit 6-like
Details	481	78	mmu-miR-181a-5p	Dcaf10	DDB1 and CUL4 associated factor 10
Details	482	78	mmu-miR-181a-5p	Acer3	alkaline ceramidase 3
Details	483	78	mmu-miR-181a-5p	Adcy1	adenylate cyclase 1
Details	484	78	mmu-miR-181a-5p	Wdr37	WD repeat domain 37
Details	485	78	mmu-miR-181a-5p	Ppm1b	protein phosphatase 1B, magnesium dependent, beta isoform
Details	486	78	mmu-miR-181a-5p	Sertad4	SERTA domain containing 4
Details	487	78	mmu-miR-181a-5p	Hlf	hepatic leukemia factor
Details	488	78	mmu-miR-181a-5p	Card11	caspase recruitment domain family, member 11
Details	489	78	mmu-miR-181a-5p	Taf9b	TATA-box binding protein associated factor 9B
Details	490	78	mmu-miR-181a-5p	Megf9	multiple EGF-like-domains 9
Details	491	78	mmu-miR-181a-5p	4921524J17Rik	RIKEN cDNA 4921524J17 gene
Details	492	77	mmu-miR-181a-5p	Zfp820	zinc finger protein 820
Details	493	77	mmu-miR-181a-5p	Mitf	melanogenesis associated transcription factor
Details	494	77	mmu-miR-181a-5p	Npepps	aminopeptidase puromycin sensitive
Details	495	77	mmu-miR-181a-5p	Trim30b	tripartite motif-containing 30B
Details	496	77	mmu-miR-181a-5p	Nphs2	nephrosis 2, podocin
Details	497	77	mmu-miR-181a-5p	Cd4	CD4 antigen
Details	498	77	mmu-miR-181a-5p	Zfp607b	zinc finger protein 607B
Details	499	77	mmu-miR-181a-5p	Pum1	pumilio RNA-binding family member 1
Details	500	77	mmu-miR-181a-5p	Akirin1	akirin 1
Details	501	77	mmu-miR-181a-5p	Thoc2	THO complex 2
Details	502	77	mmu-miR-181a-5p	Ube2n	ubiquitin-conjugating enzyme E2N
Details	503	77	mmu-miR-181a-5p	Itga2	integrin alpha 2
Details	504	77	mmu-miR-181a-5p	Ar	androgen receptor
Details	505	77	mmu-miR-181a-5p	Avpr1a	arginine vasopressin receptor 1A
Details	506	77	mmu-miR-181a-5p	Jazf1	JAZF zinc finger 1
Details	507	77	mmu-miR-181a-5p	Akap6	A kinase (PRKA) anchor protein 6
Details	508	77	mmu-miR-181a-5p	Akt3	thymoma viral proto-oncogene 3
Details	509	77	mmu-miR-181a-5p	Slc35a3	solute carrier family 35 (UDP-N-acetylglucosamine (UDP-GlcNAc) transporter), member 3
Details	510	77	mmu-miR-181a-5p	Timp3	tissue inhibitor of metalloproteinase 3
Details	511	77	mmu-miR-181a-5p	Myb	myeloblastosis oncogene
Details	512	77	mmu-miR-181a-5p	Derl1	Der1-like domain family, member 1
Details	513	76	mmu-miR-181a-5p	Rsf1	remodeling and spacing factor 1
Details	514	76	mmu-miR-181a-5p	Mtmr12	myotubularin related protein 12
Details	515	76	mmu-miR-181a-5p	Itga1	integrin alpha 1
Details	516	76	mmu-miR-181a-5p	Adgrb3	adhesion G protein-coupled receptor B3
Details	517	76	mmu-miR-181a-5p	Zdhhc3	zinc finger, DHHC domain containing 3
Details	518	76	mmu-miR-181a-5p	Dcaf12l2	DDB1 and CUL4 associated factor 12-like 2
Details	519	76	mmu-miR-181a-5p	Kif3b	kinesin family member 3B
Details	520	76	mmu-miR-181a-5p	Zfp622	zinc finger protein 622
Details	521	76	mmu-miR-181a-5p	Lsm14a	LSM14A mRNA processing body assembly factor
Details	522	76	mmu-miR-181a-5p	Rhoh	ras homolog family member H
Details	523	76	mmu-miR-181a-5p	Glcci1	glucocorticoid induced transcript 1
Details	524	76	mmu-miR-181a-5p	Tom1l1	target of myb1-like 1 (chicken)
Details	525	76	mmu-miR-181a-5p	B4galt4	UDP-Gal:betaGlcNAc beta 1,4-galactosyltransferase, polypeptide 4
Details	526	76	mmu-miR-181a-5p	Klhl2	kelch-like 2, Mayven
Details	527	76	mmu-miR-181a-5p	Mrpl16	mitochondrial ribosomal protein L16
Details	528	76	mmu-miR-181a-5p	Gdap1	ganglioside-induced differentiation-associated-protein 1
Details	529	76	mmu-miR-181a-5p	Lonrf2	LON peptidase N-terminal domain and ring finger 2
Details	530	76	mmu-miR-181a-5p	Ssr1	signal sequence receptor, alpha
Details	531	75	mmu-miR-181a-5p	Synpr	synaptoporin
Details	532	75	mmu-miR-181a-5p	Ccnc	cyclin C
Details	533	75	mmu-miR-181a-5p	Zfand5	zinc finger, AN1-type domain 5
Details	534	75	mmu-miR-181a-5p	Unc5a	unc-5 netrin receptor A
Details	535	75	mmu-miR-181a-5p	Snn	stannin
Details	536	75	mmu-miR-181a-5p	Glis3	GLIS family zinc finger 3
Details	537	75	mmu-miR-181a-5p	Sox11	SRY (sex determining region Y)-box 11
Details	538	75	mmu-miR-181a-5p	St8sia3	ST8 alpha-N-acetyl-neuraminide alpha-2,8-sialyltransferase 3
Details	539	75	mmu-miR-181a-5p	Sun1	Sad1 and UNC84 domain containing 1
Details	540	75	mmu-miR-181a-5p	Mbnl2	muscleblind like splicing factor 2
Details	541	75	mmu-miR-181a-5p	Arrdc3	arrestin domain containing 3
Details	542	75	mmu-miR-181a-5p	Smok3a	sperm motility kinase 3A
Details	543	75	mmu-miR-181a-5p	Per2	period circadian clock 2
Details	544	75	mmu-miR-181a-5p	Enah	ENAH actin regulator
Details	545	75	mmu-miR-181a-5p	Crybg3	beta-gamma crystallin domain containing 3
Details	546	75	mmu-miR-181a-5p	Fbxl17	F-box and leucine-rich repeat protein 17
Details	547	75	mmu-miR-181a-5p	Itga3	integrin alpha 3
Details	548	75	mmu-miR-181a-5p	Ilf3	interleukin enhancer binding factor 3
Details	549	75	mmu-miR-181a-5p	Impg1	interphotoreceptor matrix proteoglycan 1
Details	550	75	mmu-miR-181a-5p	Atp5l	ATP synthase, H+ transporting, mitochondrial F0 complex, subunit G
Details	551	75	mmu-miR-181a-5p	Wwc2	WW, C2 and coiled-coil domain containing 2
Details	552	75	mmu-miR-181a-5p	Picalm	phosphatidylinositol binding clathrin assembly protein
Details	553	75	mmu-miR-181a-5p	Cbx4	chromobox 4
Details	554	75	mmu-miR-181a-5p	4930447C04Rik	RIKEN cDNA 4930447C04 gene
Details	555	75	mmu-miR-181a-5p	Gm10778	predicted gene 10778
Details	556	75	mmu-miR-181a-5p	Tfam	transcription factor A, mitochondrial
Details	557	75	mmu-miR-181a-5p	Cops2	COP9 signalosome subunit 2
Details	558	74	mmu-miR-181a-5p	Ptbp2	polypyrimidine tract binding protein 2
Details	559	74	mmu-miR-181a-5p	Zfand6	zinc finger, AN1-type domain 6
Details	560	74	mmu-miR-181a-5p	Trpd52l3	tumor protein D52-like 3
Details	561	74	mmu-miR-181a-5p	Nrg4	neuregulin 4
Details	562	74	mmu-miR-181a-5p	Cdc73	cell division cycle 73, Paf1/RNA polymerase II complex component
Details	563	74	mmu-miR-181a-5p	Negr1	neuronal growth regulator 1
Details	564	74	mmu-miR-181a-5p	Sel1l	sel-1 suppressor of lin-12-like (C. elegans)
Details	565	74	mmu-miR-181a-5p	Lmbrd2	LMBR1 domain containing 2
Details	566	74	mmu-miR-181a-5p	Rassf2	Ras association (RalGDS/AF-6) domain family member 2
Details	567	74	mmu-miR-181a-5p	Caprin1	cell cycle associated protein 1
Details	568	74	mmu-miR-181a-5p	Rras2	related RAS viral (r-ras) oncogene 2
Details	569	74	mmu-miR-181a-5p	Twistnb	twist basic helix-loop-helix transcription factor 1 neighbor
Details	570	74	mmu-miR-181a-5p	Kat2b	K(lysine) acetyltransferase 2B
Details	571	74	mmu-miR-181a-5p	Kbtbd8	kelch repeat and BTB (POZ) domain containing 8
Details	572	74	mmu-miR-181a-5p	Wscd2	WSC domain containing 2
Details	573	74	mmu-miR-181a-5p	Lin28a	lin-28 homolog A (C. elegans)
Details	574	74	mmu-miR-181a-5p	Aak1	AP2 associated kinase 1
Details	575	74	mmu-miR-181a-5p	Spp1	secreted phosphoprotein 1
Details	576	73	mmu-miR-181a-5p	Csnk1g1	casein kinase 1, gamma 1
Details	577	73	mmu-miR-181a-5p	Camta2	calmodulin binding transcription activator 2
Details	578	73	mmu-miR-181a-5p	Cdh23	cadherin 23 (otocadherin)
Details	579	73	mmu-miR-181a-5p	Lrig2	leucine-rich repeats and immunoglobulin-like domains 2
Details	580	73	mmu-miR-181a-5p	Arhgef7	Rho guanine nucleotide exchange factor (GEF7)
Details	581	73	mmu-miR-181a-5p	Zfp872	zinc finger protein 872
Details	582	73	mmu-miR-181a-5p	BC055324	cDNA sequence BC055324
Details	583	73	mmu-miR-181a-5p	Phactr2	phosphatase and actin regulator 2
Details	584	73	mmu-miR-181a-5p	Map1a	microtubule-associated protein 1 A
Details	585	73	mmu-miR-181a-5p	Mas1	MAS1 oncogene
Details	586	73	mmu-miR-181a-5p	Fbxl3	F-box and leucine-rich repeat protein 3
Details	587	73	mmu-miR-181a-5p	Six2	sine oculis-related homeobox 2
Details	588	73	mmu-miR-181a-5p	Stk32a	serine/threonine kinase 32A
Details	589	73	mmu-miR-181a-5p	5730409E04Rik	RIKEN cDNA 5730409E04Rik gene
Details	590	73	mmu-miR-181a-5p	Hyou1	hypoxia up-regulated 1
Details	591	73	mmu-miR-181a-5p	Med26	mediator complex subunit 26
Details	592	73	mmu-miR-181a-5p	Psmf1	proteasome (prosome, macropain) inhibitor subunit 1
Details	593	73	mmu-miR-181a-5p	Tardbp	TAR DNA binding protein
Details	594	73	mmu-miR-181a-5p	Tbpl1	TATA box binding protein-like 1
Details	595	73	mmu-miR-181a-5p	Pbsn	probasin
Details	596	73	mmu-miR-181a-5p	Dnmt3a	DNA methyltransferase 3A
Details	597	72	mmu-miR-181a-5p	Rab11fip2	RAB11 family interacting protein 2 (class I)
Details	598	72	mmu-miR-181a-5p	Magohb	mago homolog B, exon junction complex core component
Details	599	72	mmu-miR-181a-5p	Pdgfra	platelet derived growth factor receptor, alpha polypeptide
Details	600	72	mmu-miR-181a-5p	Tmem123	transmembrane protein 123
Details	601	72	mmu-miR-181a-5p	Syncrip	synaptotagmin binding, cytoplasmic RNA interacting protein
Details	602	72	mmu-miR-181a-5p	Rimklb	ribosomal modification protein rimK-like family member B
Details	603	72	mmu-miR-181a-5p	Clk1	CDC-like kinase 1
Details	604	72	mmu-miR-181a-5p	Calca	calcitonin/calcitonin-related polypeptide, alpha
Details	605	72	mmu-miR-181a-5p	Fam83a	family with sequence similarity 83, member A
Details	606	72	mmu-miR-181a-5p	Ets1	E26 avian leukemia oncogene 1, 5' domain
Details	607	72	mmu-miR-181a-5p	Wls	wntless WNT ligand secretion mediator
Details	608	72	mmu-miR-181a-5p	Sirt1	sirtuin 1
Details	609	72	mmu-miR-181a-5p	Mybpc1	myosin binding protein C, slow-type
Details	610	72	mmu-miR-181a-5p	Gpbp1	GC-rich promoter binding protein 1
Details	611	72	mmu-miR-181a-5p	Galnt16	polypeptide N-acetylgalactosaminyltransferase 16
Details	612	71	mmu-miR-181a-5p	G3bp2	GTPase activating protein (SH3 domain) binding protein 2
Details	613	71	mmu-miR-181a-5p	Plppr4	phospholipid phosphatase related 4
Details	614	71	mmu-miR-181a-5p	Scd1	stearoyl-Coenzyme A desaturase 1
Details	615	71	mmu-miR-181a-5p	Phip	pleckstrin homology domain interacting protein
Details	616	71	mmu-miR-181a-5p	Sertad2	SERTA domain containing 2
Details	617	71	mmu-miR-181a-5p	Reck	reversion-inducing-cysteine-rich protein with kazal motifs
Details	618	71	mmu-miR-181a-5p	Lgalsl	lectin, galactoside binding-like
Details	619	71	mmu-miR-181a-5p	Camsap2	calmodulin regulated spectrin-associated protein family, member 2
Details	620	71	mmu-miR-181a-5p	Mef2a	myocyte enhancer factor 2A
Details	621	71	mmu-miR-181a-5p	Mga	MAX gene associated
Details	622	71	mmu-miR-181a-5p	Mark1	MAP/microtubule affinity regulating kinase 1
Details	623	71	mmu-miR-181a-5p	Cttnbp2	cortactin binding protein 2
Details	624	71	mmu-miR-181a-5p	Mbtd1	mbt domain containing 1
Details	625	71	mmu-miR-181a-5p	Tbc1d14	TBC1 domain family, member 14
Details	626	71	mmu-miR-181a-5p	Psg25	pregnancy-specific glycoprotein 25
Details	627	71	mmu-miR-181a-5p	Dynll2	dynein light chain LC8-type 2
Details	628	71	mmu-miR-181a-5p	Pde5a	phosphodiesterase 5A, cGMP-specific
Details	629	71	mmu-miR-181a-5p	Samhd1	SAM domain and HD domain, 1
Details	630	71	mmu-miR-181a-5p	Igsf9b	immunoglobulin superfamily, member 9B
Details	631	71	mmu-miR-181a-5p	Onecut2	one cut domain, family member 2
Details	632	71	mmu-miR-181a-5p	Plau	plasminogen activator, urokinase
Details	633	71	mmu-miR-181a-5p	Mcc	mutated in colorectal cancers
Details	634	71	mmu-miR-181a-5p	Mbtps2	membrane-bound transcription factor peptidase, site 2
Details	635	70	mmu-miR-181a-5p	Usp15	ubiquitin specific peptidase 15
Details	636	70	mmu-miR-181a-5p	Actr2	ARP2 actin-related protein 2
Details	637	70	mmu-miR-181a-5p	Ppp1r2	protein phosphatase 1, regulatory inhibitor subunit 2
Details	638	70	mmu-miR-181a-5p	Fkbp1a	FK506 binding protein 1a
Details	639	70	mmu-miR-181a-5p	Gpcpd1	glycerophosphocholine phosphodiesterase 1
Details	640	70	mmu-miR-181a-5p	Insm2	insulinoma-associated 2
Details	641	70	mmu-miR-181a-5p	Ado	2-aminoethanethiol (cysteamine) dioxygenase
Details	642	70	mmu-miR-181a-5p	Serbp1	serpine1 mRNA binding protein 1
Details	643	70	mmu-miR-181a-5p	Rora	RAR-related orphan receptor alpha
Details	644	70	mmu-miR-181a-5p	En1	engrailed 1
Details	645	70	mmu-miR-181a-5p	Hipk1	homeodomain interacting protein kinase 1
Details	646	70	mmu-miR-181a-5p	Mat2a	methionine adenosyltransferase II, alpha
Details	647	70	mmu-miR-181a-5p	Nipbl	NIPBL cohesin loading factor
Details	648	70	mmu-miR-181a-5p	Yod1	YOD1 deubiquitinase
Details	649	70	mmu-miR-181a-5p	Mbnl1	muscleblind like splicing factor 1
Details	650	69	mmu-miR-181a-5p	Nrxn1	neurexin I
Details	651	69	mmu-miR-181a-5p	Cyp7a1	cytochrome P450, family 7, subfamily a, polypeptide 1
Details	652	69	mmu-miR-181a-5p	Kank1	KN motif and ankyrin repeat domains 1
Details	653	69	mmu-miR-181a-5p	Inpp5a	inositol polyphosphate-5-phosphatase A
Details	654	69	mmu-miR-181a-5p	Otud4	OTU domain containing 4
Details	655	69	mmu-miR-181a-5p	Cul5	cullin 5
Details	656	69	mmu-miR-181a-5p	Tanc2	tetratricopeptide repeat, ankyrin repeat and coiled-coil containing 2
Details	657	69	mmu-miR-181a-5p	Zfp157	zinc finger protein 157
Details	658	69	mmu-miR-181a-5p	Zcchc3	zinc finger, CCHC domain containing 3
Details	659	69	mmu-miR-181a-5p	Tmem127	transmembrane protein 127
Details	660	69	mmu-miR-181a-5p	Ggt6	gamma-glutamyltransferase 6
Details	661	69	mmu-miR-181a-5p	Zfp442	zinc finger protein 442
Details	662	69	mmu-miR-181a-5p	Slc7a11	solute carrier family 7 (cationic amino acid transporter, y+ system), member 11
Details	663	69	mmu-miR-181a-5p	Ctdspl	CTD (carboxy-terminal domain, RNA polymerase II, polypeptide A) small phosphatase-like
Details	664	69	mmu-miR-181a-5p	Ms4a1	membrane-spanning 4-domains, subfamily A, member 1
Details	665	69	mmu-miR-181a-5p	Eif5a2	eukaryotic translation initiation factor 5A2
Details	666	69	mmu-miR-181a-5p	Foxp1	forkhead box P1
Details	667	69	mmu-miR-181a-5p	Crebl2	cAMP responsive element binding protein-like 2
Details	668	69	mmu-miR-181a-5p	Ran	RAN, member RAS oncogene family
Details	669	69	mmu-miR-181a-5p	Gm3604	predicted gene 3604
Details	670	69	mmu-miR-181a-5p	Peg12	paternally expressed 12
Details	671	69	mmu-miR-181a-5p	Aftph	aftiphilin
Details	672	69	mmu-miR-181a-5p	Lcorl	ligand dependent nuclear receptor corepressor-like
Details	673	69	mmu-miR-181a-5p	Phactr1	phosphatase and actin regulator 1
Details	674	69	mmu-miR-181a-5p	Rps6ka6	ribosomal protein S6 kinase polypeptide 6
Details	675	69	mmu-miR-181a-5p	Igsf11	immunoglobulin superfamily, member 11
Details	676	69	mmu-miR-181a-5p	Plekha3	pleckstrin homology domain-containing, family A (phosphoinositide binding specific) member 3
Details	677	69	mmu-miR-181a-5p	Me2	malic enzyme 2, NAD(+)-dependent, mitochondrial
Details	678	69	mmu-miR-181a-5p	Cln3	ceroid lipofuscinosis, neuronal 3, juvenile (Batten, Spielmeyer-Vogt disease)
Details	679	68	mmu-miR-181a-5p	Edil3	EGF-like repeats and discoidin I-like domains 3
Details	680	68	mmu-miR-181a-5p	Tent5a	terminal nucleotidyltransferase 5A
Details	681	68	mmu-miR-181a-5p	Hoxb4	homeobox B4
Details	682	68	mmu-miR-181a-5p	Xk	X-linked Kx blood group
Details	683	68	mmu-miR-181a-5p	Ccnb1	cyclin B1
Details	684	68	mmu-miR-181a-5p	Sytl4	synaptotagmin-like 4
Details	685	68	mmu-miR-181a-5p	Sowahb	sosondowah ankyrin repeat domain family member B
Details	686	68	mmu-miR-181a-5p	Pam	peptidylglycine alpha-amidating monooxygenase
Details	687	68	mmu-miR-181a-5p	Eif5b	eukaryotic translation initiation factor 5B
Details	688	68	mmu-miR-181a-5p	Ankrd13c	ankyrin repeat domain 13c
Details	689	68	mmu-miR-181a-5p	Bbip1	BBSome interacting protein 1
Details	690	68	mmu-miR-181a-5p	Unc80	unc-80, NALCN activator
Details	691	68	mmu-miR-181a-5p	Dip2b	disco interacting protein 2 homolog B
Details	692	68	mmu-miR-181a-5p	Map2k1	mitogen-activated protein kinase kinase 1
Details	693	68	mmu-miR-181a-5p	Sacm1l	SAC1 suppressor of actin mutations 1-like (yeast)
Details	694	68	mmu-miR-181a-5p	Zfp942	zinc finger protein 942
Details	695	68	mmu-miR-181a-5p	Cdc7	cell division cycle 7 (S. cerevisiae)
Details	696	68	mmu-miR-181a-5p	Krba1	KRAB-A domain containing 1
Details	697	68	mmu-miR-181a-5p	Metap1	methionyl aminopeptidase 1
Details	698	68	mmu-miR-181a-5p	Bcl9	B cell CLL/lymphoma 9
Details	699	68	mmu-miR-181a-5p	Yipf6	Yip1 domain family, member 6
Details	700	68	mmu-miR-181a-5p	Afap1	actin filament associated protein 1
Details	701	68	mmu-miR-181a-5p	Thsd7a	thrombospondin, type I, domain containing 7A
Details	702	68	mmu-miR-181a-5p	Btnl9	butyrophilin-like 9
Details	703	68	mmu-miR-181a-5p	Dennd5b	DENN/MADD domain containing 5B
Details	704	67	mmu-miR-181a-5p	Baz2a	bromodomain adjacent to zinc finger domain, 2A
Details	705	67	mmu-miR-181a-5p	Olfr212	olfactory receptor 212
Details	706	67	mmu-miR-181a-5p	Amer1	APC membrane recruitment 1
Details	707	67	mmu-miR-181a-5p	Tmem9b	TMEM9 domain family, member B
Details	708	67	mmu-miR-181a-5p	Rab6b	RAB6B, member RAS oncogene family
Details	709	67	mmu-miR-181a-5p	Slbp	stem-loop binding protein
Details	710	67	mmu-miR-181a-5p	Cttnbp2nl	CTTNBP2 N-terminal like
Details	711	67	mmu-miR-181a-5p	Pten	phosphatase and tensin homolog
Details	712	67	mmu-miR-181a-5p	Brwd1	bromodomain and WD repeat domain containing 1
Details	713	67	mmu-miR-181a-5p	Zc3h6	zinc finger CCCH type containing 6
Details	714	67	mmu-miR-181a-5p	Cacna2d2	calcium channel, voltage-dependent, alpha 2/delta subunit 2
Details	715	67	mmu-miR-181a-5p	Aqr	aquarius
Details	716	67	mmu-miR-181a-5p	Il7	interleukin 7
Details	717	66	mmu-miR-181a-5p	Smcr8	Smith-Magenis syndrome chromosome region, candidate 8 homolog (human)
Details	718	66	mmu-miR-181a-5p	Cbll1	Casitas B-lineage lymphoma-like 1
Details	719	66	mmu-miR-181a-5p	Fktn	fukutin
Details	720	66	mmu-miR-181a-5p	Setx	senataxin
Details	721	66	mmu-miR-181a-5p	Sfr1	SWI5 dependent recombination repair 1
Details	722	66	mmu-miR-181a-5p	Zfp664	zinc finger protein 664
Details	723	66	mmu-miR-181a-5p	Vmn1r235	vomeronasal 1 receptor 235
Details	724	66	mmu-miR-181a-5p	S1pr3	sphingosine-1-phosphate receptor 3
Details	725	66	mmu-miR-181a-5p	Gm14308	predicted gene 14308
Details	726	66	mmu-miR-181a-5p	Gnaq	guanine nucleotide binding protein, alpha q polypeptide
Details	727	66	mmu-miR-181a-5p	Tcf7l2	transcription factor 7 like 2, T cell specific, HMG box
Details	728	66	mmu-miR-181a-5p	Egr3	early growth response 3
Details	729	66	mmu-miR-181a-5p	Amd2	S-adenosylmethionine decarboxylase 2
Details	730	66	mmu-miR-181a-5p	Tbl1xr1	transducin (beta)-like 1X-linked receptor 1
Details	731	66	mmu-miR-181a-5p	Arih2	ariadne RBR E3 ubiquitin protein ligase 2
Details	732	66	mmu-miR-181a-5p	Zeb2	zinc finger E-box binding homeobox 2
Details	733	65	mmu-miR-181a-5p	Dpp10	dipeptidylpeptidase 10
Details	734	65	mmu-miR-181a-5p	Atp8b2	ATPase, class I, type 8B, member 2
Details	735	65	mmu-miR-181a-5p	Gm5141	predicted gene 5141
Details	736	65	mmu-miR-181a-5p	Zkscan17	zinc finger with KRAB and SCAN domains 17
Details	737	65	mmu-miR-181a-5p	Cutal	cutA divalent cation tolerance homolog-like
Details	738	65	mmu-miR-181a-5p	Sipa1l2	signal-induced proliferation-associated 1 like 2
Details	739	65	mmu-miR-181a-5p	Map1b	microtubule-associated protein 1B
Details	740	65	mmu-miR-181a-5p	Tmem200a	transmembrane protein 200A
Details	741	65	mmu-miR-181a-5p	Tnik	TRAF2 and NCK interacting kinase
Details	742	65	mmu-miR-181a-5p	Cdk17	cyclin-dependent kinase 17
Details	743	65	mmu-miR-181a-5p	Rab8b	RAB8B, member RAS oncogene family
Details	744	65	mmu-miR-181a-5p	Pcnp	PEST proteolytic signal containing nuclear protein
Details	745	65	mmu-miR-181a-5p	Zfp950	zinc finger protein 950
Details	746	65	mmu-miR-181a-5p	Prss42	protease, serine 42
Details	747	65	mmu-miR-181a-5p	Zfp616	zinc finger protein 616
Details	748	65	mmu-miR-181a-5p	Srd5a3	steroid 5 alpha-reductase 3
Details	749	65	mmu-miR-181a-5p	Gfra1	glial cell line derived neurotrophic factor family receptor alpha 1
Details	750	65	mmu-miR-181a-5p	Plcl1	phospholipase C-like 1
Details	751	65	mmu-miR-181a-5p	Mfap3l	microfibrillar-associated protein 3-like
Details	752	65	mmu-miR-181a-5p	Pspc1	paraspeckle protein 1
Details	753	65	mmu-miR-181a-5p	Foxj1	forkhead box J1
Details	754	65	mmu-miR-181a-5p	Homez	homeodomain leucine zipper-encoding gene
Details	755	65	mmu-miR-181a-5p	Ppara	peroxisome proliferator activated receptor alpha
Details	756	65	mmu-miR-181a-5p	Evi2a	ecotropic viral integration site 2a
Details	757	64	mmu-miR-181a-5p	Dcun1d1	DCN1, defective in cullin neddylation 1, domain containing 1 (S. cerevisiae)
Details	758	64	mmu-miR-181a-5p	Plxdc2	plexin domain containing 2
Details	759	64	mmu-miR-181a-5p	Agl	amylo-1,6-glucosidase, 4-alpha-glucanotransferase
Details	760	64	mmu-miR-181a-5p	Trim52	tripartite motif-containing 52
Details	761	64	mmu-miR-181a-5p	Fndc3a	fibronectin type III domain containing 3A
Details	762	64	mmu-miR-181a-5p	Clock	circadian locomotor output cycles kaput
Details	763	64	mmu-miR-181a-5p	Mettl21a	methyltransferase like 21A
Details	764	64	mmu-miR-181a-5p	Pgm2l1	phosphoglucomutase 2-like 1
Details	765	64	mmu-miR-181a-5p	Fsd1l	fibronectin type III and SPRY domain containing 1-like
Details	766	64	mmu-miR-181a-5p	Lrrfip1	leucine rich repeat (in FLII) interacting protein 1
Details	767	64	mmu-miR-181a-5p	Arf3	ADP-ribosylation factor 3
Details	768	64	mmu-miR-181a-5p	Fbxo3	F-box protein 3
Details	769	64	mmu-miR-181a-5p	Frmd6	FERM domain containing 6
Details	770	64	mmu-miR-181a-5p	Wasl	Wiskott-Aldrich syndrome-like (human)
Details	771	64	mmu-miR-181a-5p	Bst1	bone marrow stromal cell antigen 1
Details	772	64	mmu-miR-181a-5p	Rad23b	RAD23 homolog B, nucleotide excision repair protein
Details	773	64	mmu-miR-181a-5p	Katnbl1	katanin p80 subunit B like 1
Details	774	64	mmu-miR-181a-5p	Pot1a	protection of telomeres 1A
Details	775	64	mmu-miR-181a-5p	Rspo2	R-spondin 2
Details	776	64	mmu-miR-181a-5p	Slc25a25	solute carrier family 25 (mitochondrial carrier, phosphate carrier), member 25
Details	777	64	mmu-miR-181a-5p	Strip2	striatin interacting protein 2
Details	778	64	mmu-miR-181a-5p	Ankfy1	ankyrin repeat and FYVE domain containing 1
Details	779	64	mmu-miR-181a-5p	Foxk1	forkhead box K1
Details	780	64	mmu-miR-181a-5p	Ccn1	cellular communication network factor 1
Details	781	64	mmu-miR-181a-5p	Amd1	S-adenosylmethionine decarboxylase 1
Details	782	64	mmu-miR-181a-5p	Slc16a12	solute carrier family 16 (monocarboxylic acid transporters), member 12
Details	783	64	mmu-miR-181a-5p	Ano3	anoctamin 3
Details	784	63	mmu-miR-181a-5p	Grm1	glutamate receptor, metabotropic 1
Details	785	63	mmu-miR-181a-5p	Dennd1b	DENN/MADD domain containing 1B
Details	786	63	mmu-miR-181a-5p	Mfsd8	major facilitator superfamily domain containing 8
Details	787	63	mmu-miR-181a-5p	Atp1b1	ATPase, Na+/K+ transporting, beta 1 polypeptide
Details	788	63	mmu-miR-181a-5p	Olfm3	olfactomedin 3
Details	789	63	mmu-miR-181a-5p	Ankrd27	ankyrin repeat domain 27 (VPS9 domain)
Details	790	63	mmu-miR-181a-5p	Blk	B lymphoid kinase
Details	791	63	mmu-miR-181a-5p	Rnf19a	ring finger protein 19A
Details	792	63	mmu-miR-181a-5p	Cyp11b1	cytochrome P450, family 11, subfamily b, polypeptide 1
Details	793	63	mmu-miR-181a-5p	Ccdc6	coiled-coil domain containing 6
Details	794	63	mmu-miR-181a-5p	Phc3	polyhomeotic 3
Details	795	63	mmu-miR-181a-5p	Ipcef1	interaction protein for cytohesin exchange factors 1
Details	796	63	mmu-miR-181a-5p	Pwp1	PWP1 homolog, endonuclein
Details	797	63	mmu-miR-181a-5p	Ncbp1	nuclear cap binding protein subunit 1
Details	798	63	mmu-miR-181a-5p	Ppp1cb	protein phosphatase 1 catalytic subunit beta
Details	799	63	mmu-miR-181a-5p	Col16a1	collagen, type XVI, alpha 1
Details	800	63	mmu-miR-181a-5p	Mtcl1	microtubule crosslinking factor 1
Details	801	63	mmu-miR-181a-5p	Rreb1	ras responsive element binding protein 1
Details	802	63	mmu-miR-181a-5p	Rmnd5a	required for meiotic nuclear division 5 homolog A
Details	803	63	mmu-miR-181a-5p	Phf14	PHD finger protein 14
Details	804	63	mmu-miR-181a-5p	Slamf7	SLAM family member 7
Details	805	63	mmu-miR-181a-5p	Smarca4	SWI/SNF related, matrix associated, actin dependent regulator of chromatin, subfamily a, member 4
Details	806	63	mmu-miR-181a-5p	Zfp874b	zinc finger protein 874b
Details	807	63	mmu-miR-181a-5p	Arl14epl	ADP-ribosylation factor-like 14 effector protein-like
Details	808	63	mmu-miR-181a-5p	Ehd4	EH-domain containing 4
Details	809	63	mmu-miR-181a-5p	Fgf7	fibroblast growth factor 7
Details	810	62	mmu-miR-181a-5p	Ccna2	cyclin A2
Details	811	62	mmu-miR-181a-5p	Pkn2	protein kinase N2
Details	812	62	mmu-miR-181a-5p	Nr1h4	nuclear receptor subfamily 1, group H, member 4
Details	813	62	mmu-miR-181a-5p	Tmem126b	transmembrane protein 126B
Details	814	62	mmu-miR-181a-5p	Adm	adrenomedullin
Details	815	62	mmu-miR-181a-5p	Deptor	DEP domain containing MTOR-interacting protein
Details	816	62	mmu-miR-181a-5p	Syn2	synapsin II
Details	817	62	mmu-miR-181a-5p	Xpnpep3	X-prolyl aminopeptidase 3, mitochondrial
Details	818	62	mmu-miR-181a-5p	Dock7	dedicator of cytokinesis 7
Details	819	62	mmu-miR-181a-5p	Ndrg2	N-myc downstream regulated gene 2
Details	820	62	mmu-miR-181a-5p	Ube3c	ubiquitin protein ligase E3C
Details	821	62	mmu-miR-181a-5p	Popdc3	popeye domain containing 3
Details	822	62	mmu-miR-181a-5p	Usp46	ubiquitin specific peptidase 46
Details	823	62	mmu-miR-181a-5p	Cep76	centrosomal protein 76
Details	824	62	mmu-miR-181a-5p	Cemip	cell migration inducing protein, hyaluronan binding
Details	825	62	mmu-miR-181a-5p	Zfp626	zinc finger protein 626
Details	826	62	mmu-miR-181a-5p	Npcd	neuronal pentraxin chromo domain
Details	827	62	mmu-miR-181a-5p	Podxl	podocalyxin-like
Details	828	62	mmu-miR-181a-5p	Pik3r3	phosphoinositide-3-kinase regulatory subunit 3
Details	829	62	mmu-miR-181a-5p	Hephl1	hephaestin-like 1
Details	830	62	mmu-miR-181a-5p	Rab3c	RAB3C, member RAS oncogene family
Details	831	62	mmu-miR-181a-5p	Plcb1	phospholipase C, beta 1
Details	832	62	mmu-miR-181a-5p	Nptxr	neuronal pentraxin receptor
Details	833	62	mmu-miR-181a-5p	Fdft1	farnesyl diphosphate farnesyl transferase 1
Details	834	62	mmu-miR-181a-5p	Ano5	anoctamin 5
Details	835	62	mmu-miR-181a-5p	L1cam	L1 cell adhesion molecule
Details	836	62	mmu-miR-181a-5p	Srpk2	serine/arginine-rich protein specific kinase 2
Details	837	62	mmu-miR-181a-5p	Cggbp1	CGG triplet repeat binding protein 1
Details	838	62	mmu-miR-181a-5p	Grk6	G protein-coupled receptor kinase 6
Details	839	61	mmu-miR-181a-5p	Nol4	nucleolar protein 4
Details	840	61	mmu-miR-181a-5p	Eif3j1	eukaryotic translation initiation factor 3, subunit J1
Details	841	61	mmu-miR-181a-5p	Zfp735	zinc finger protein 735
Details	842	61	mmu-miR-181a-5p	Bcl2	B cell leukemia/lymphoma 2
Details	843	61	mmu-miR-181a-5p	Lpcat2	lysophosphatidylcholine acyltransferase 2
Details	844	61	mmu-miR-181a-5p	Fam199x	family with sequence similarity 199, X-linked
Details	845	61	mmu-miR-181a-5p	Eif3j2	eukaryotic translation initiation factor 3, subunit J2
Details	846	61	mmu-miR-181a-5p	P2ry1	purinergic receptor P2Y, G-protein coupled 1
Details	847	61	mmu-miR-181a-5p	Hand2	heart and neural crest derivatives expressed 2
Details	848	61	mmu-miR-181a-5p	Ctxn3	cortexin 3
Details	849	61	mmu-miR-181a-5p	Fam171a1	family with sequence similarity 171, member A1
Details	850	61	mmu-miR-181a-5p	Avl9	AVL9 cell migration associated
Details	851	61	mmu-miR-181a-5p	Car8	carbonic anhydrase 8
Details	852	61	mmu-miR-181a-5p	N4bp2l2	NEDD4 binding protein 2-like 2
Details	853	61	mmu-miR-181a-5p	Txndc5	thioredoxin domain containing 5
Details	854	61	mmu-miR-181a-5p	Rpia	ribose 5-phosphate isomerase A
Details	855	61	mmu-miR-181a-5p	Acp1	acid phosphatase 1, soluble
Details	856	61	mmu-miR-181a-5p	Tmprss2	transmembrane protease, serine 2
Details	857	61	mmu-miR-181a-5p	Aff1	AF4/FMR2 family, member 1
Details	858	61	mmu-miR-181a-5p	Nfib	nuclear factor I/B
Details	859	61	mmu-miR-181a-5p	Pbdc1	polysaccharide biosynthesis domain containing 1
Details	860	61	mmu-miR-181a-5p	Kntc1	kinetochore associated 1
Details	861	61	mmu-miR-181a-5p	Hhip	Hedgehog-interacting protein
Details	862	61	mmu-miR-181a-5p	Tmem220	transmembrane protein 220
Details	863	61	mmu-miR-181a-5p	Zfhx4	zinc finger homeodomain 4
Details	864	61	mmu-miR-181a-5p	2021-03-11	membrane-associated ring finger (C3HC4) 11
Details	865	61	mmu-miR-181a-5p	Pafah1b1	platelet-activating factor acetylhydrolase, isoform 1b, subunit 1
Details	866	61	mmu-miR-181a-5p	Elavl4	ELAV like RNA binding protein 4
Details	867	61	mmu-miR-181a-5p	Runx1	runt related transcription factor 1
Details	868	60	mmu-miR-181a-5p	Stc1	stanniocalcin 1
Details	869	60	mmu-miR-181a-5p	Dcun1d3	DCN1, defective in cullin neddylation 1, domain containing 3 (S. cerevisiae)
Details	870	60	mmu-miR-181a-5p	Cdk7	cyclin-dependent kinase 7
Details	871	60	mmu-miR-181a-5p	Mob3b	MOB kinase activator 3B
Details	872	60	mmu-miR-181a-5p	Zmynd11	zinc finger, MYND domain containing 11
Details	873	60	mmu-miR-181a-5p	Cep63	centrosomal protein 63
Details	874	60	mmu-miR-181a-5p	Mindy2	MINDY lysine 48 deubiquitinase 2
Details	875	60	mmu-miR-181a-5p	Map7d2	MAP7 domain containing 2
Details	876	60	mmu-miR-181a-5p	A330070K13Rik	RIKEN cDNA A330070K13 gene
Details	877	60	mmu-miR-181a-5p	Palld	palladin, cytoskeletal associated protein
Details	878	60	mmu-miR-181a-5p	Gria3	glutamate receptor, ionotropic, AMPA3 (alpha 3)
Details	879	60	mmu-miR-181a-5p	Hcn2	hyperpolarization-activated, cyclic nucleotide-gated K+ 2
Details	880	60	mmu-miR-181a-5p	Pak7	p21 (RAC1) activated kinase 7
Details	881	60	mmu-miR-181a-5p	Hsd17b7	hydroxysteroid (17-beta) dehydrogenase 7
Details	882	60	mmu-miR-181a-5p	Tango2	transport and golgi organization 2
Details	883	60	mmu-miR-181a-5p	Rbm3	RNA binding motif (RNP1, RRM) protein 3
Details	884	59	mmu-miR-181a-5p	Ptpn3	protein tyrosine phosphatase, non-receptor type 3
Details	885	59	mmu-miR-181a-5p	Prl6a1	prolactin family 6, subfamily a, member 1
Details	886	59	mmu-miR-181a-5p	Adam12	a disintegrin and metallopeptidase domain 12 (meltrin alpha)
Details	887	59	mmu-miR-181a-5p	Usp49	ubiquitin specific peptidase 49
Details	888	59	mmu-miR-181a-5p	Ino80	INO80 complex subunit
Details	889	59	mmu-miR-181a-5p	Smc5	structural maintenance of chromosomes 5
Details	890	59	mmu-miR-181a-5p	Idh1	isocitrate dehydrogenase 1 (NADP+), soluble
Details	891	59	mmu-miR-181a-5p	Vcan	versican
Details	892	59	mmu-miR-181a-5p	Epc1	enhancer of polycomb homolog 1
Details	893	59	mmu-miR-181a-5p	Ogfrl1	opioid growth factor receptor-like 1
Details	894	59	mmu-miR-181a-5p	Pawr	PRKC, apoptosis, WT1, regulator
Details	895	59	mmu-miR-181a-5p	Fgd4	FYVE, RhoGEF and PH domain containing 4
Details	896	59	mmu-miR-181a-5p	Pip4p2	phosphatidylinositol-4,5-bisphosphate 4-phosphatase 2
Details	897	59	mmu-miR-181a-5p	Pgap1	post-GPI attachment to proteins 1
Details	898	59	mmu-miR-181a-5p	Fam198b	family with sequence similarity 198, member B
Details	899	59	mmu-miR-181a-5p	Ccn4	cellular communication network factor 4
Details	900	59	mmu-miR-181a-5p	Eif4a2	eukaryotic translation initiation factor 4A2
Details	901	59	mmu-miR-181a-5p	Zfp995	zinc finger protein 995
Details	902	59	mmu-miR-181a-5p	D630045J12Rik	RIKEN cDNA D630045J12 gene
Details	903	59	mmu-miR-181a-5p	Rcbtb2	regulator of chromosome condensation (RCC1) and BTB (POZ) domain containing protein 2
Details	904	59	mmu-miR-181a-5p	Ywhag	tyrosine 3-monooxygenase/tryptophan 5-monooxygenase activation protein, gamma polypeptide
Details	905	59	mmu-miR-181a-5p	Mgat3	mannoside acetylglucosaminyltransferase 3
Details	906	59	mmu-miR-181a-5p	Dusp10	dual specificity phosphatase 10
Details	907	59	mmu-miR-181a-5p	B4galnt1	beta-1,4-N-acetyl-galactosaminyl transferase 1
Details	908	59	mmu-miR-181a-5p	Zbtb34	zinc finger and BTB domain containing 34
Details	909	59	mmu-miR-181a-5p	Sbno1	strawberry notch 1
Details	910	59	mmu-miR-181a-5p	Mink1	misshapen-like kinase 1 (zebrafish)
Details	911	59	mmu-miR-181a-5p	Me1	malic enzyme 1, NADP(+)-dependent, cytosolic
Details	912	59	mmu-miR-181a-5p	Slc8a1	solute carrier family 8 (sodium/calcium exchanger), member 1
Details	913	59	mmu-miR-181a-5p	Vmn1r45	vomeronasal 1 receptor 45
Details	914	59	mmu-miR-181a-5p	Ptgs1	prostaglandin-endoperoxide synthase 1
Details	915	59	mmu-miR-181a-5p	Prickle2	prickle planar cell polarity protein 2
Details	916	58	mmu-miR-181a-5p	H2-T-ps	histocompatibility 2, T region locus, pseudogene
Details	917	58	mmu-miR-181a-5p	Hspa5	heat shock protein 5
Details	918	58	mmu-miR-181a-5p	Dek	DEK oncogene (DNA binding)
Details	919	58	mmu-miR-181a-5p	Mafb	v-maf musculoaponeurotic fibrosarcoma oncogene family, protein B (avian)
Details	920	58	mmu-miR-181a-5p	Hps3	HPS3, biogenesis of lysosomal organelles complex 2 subunit 1
Details	921	58	mmu-miR-181a-5p	Kif4	kinesin family member 4
Details	922	58	mmu-miR-181a-5p	Ubn2	ubinuclein 2
Details	923	58	mmu-miR-181a-5p	Zfp612	zinc finger protein 612
Details	924	58	mmu-miR-181a-5p	Gm10220	predicted gene 10220
Details	925	58	mmu-miR-181a-5p	Api5	apoptosis inhibitor 5
Details	926	58	mmu-miR-181a-5p	Bmp3	bone morphogenetic protein 3
Details	927	58	mmu-miR-181a-5p	Asic1	acid-sensing (proton-gated) ion channel 1
Details	928	58	mmu-miR-181a-5p	5031410I06Rik	RIKEN cDNA 5031410I06 gene
Details	929	58	mmu-miR-181a-5p	Chmp1b	charged multivesicular body protein 1B
Details	930	58	mmu-miR-181a-5p	Mospd2	motile sperm domain containing 2
Details	931	58	mmu-miR-181a-5p	Itsn1	intersectin 1 (SH3 domain protein 1A)
Details	932	58	mmu-miR-181a-5p	Selenoi	selenoprotein I
Details	933	58	mmu-miR-181a-5p	Slc18a2	solute carrier family 18 (vesicular monoamine), member 2
Details	934	58	mmu-miR-181a-5p	Tbc1d22a	TBC1 domain family, member 22a
Details	935	58	mmu-miR-181a-5p	Abcb7	ATP-binding cassette, sub-family B (MDR/TAP), member 7
Details	936	58	mmu-miR-181a-5p	Dazap2	DAZ associated protein 2
Details	937	58	mmu-miR-181a-5p	Treml4	triggering receptor expressed on myeloid cells-like 4
Details	938	57	mmu-miR-181a-5p	Ccdc83	coiled-coil domain containing 83
Details	939	57	mmu-miR-181a-5p	Zfp82	zinc finger protein 82
Details	940	57	mmu-miR-181a-5p	Dip2c	disco interacting protein 2 homolog C
Details	941	57	mmu-miR-181a-5p	Prkag2	protein kinase, AMP-activated, gamma 2 non-catalytic subunit
Details	942	57	mmu-miR-181a-5p	Arnt2	aryl hydrocarbon receptor nuclear translocator 2
Details	943	57	mmu-miR-181a-5p	Shroom3	shroom family member 3
Details	944	57	mmu-miR-181a-5p	Trim58	tripartite motif-containing 58
Details	945	57	mmu-miR-181a-5p	Zfp449	zinc finger protein 449
Details	946	57	mmu-miR-181a-5p	Mpv17l	Mpv17 transgene, kidney disease mutant-like
Details	947	57	mmu-miR-181a-5p	Wnk3	WNK lysine deficient protein kinase 3
Details	948	57	mmu-miR-181a-5p	Btaf1	B-TFIID TATA-box binding protein associated factor 1
Details	949	57	mmu-miR-181a-5p	Bckdk	branched chain ketoacid dehydrogenase kinase
Details	950	57	mmu-miR-181a-5p	Rnf150	ring finger protein 150
Details	951	57	mmu-miR-181a-5p	Fryl	FRY like transcription coactivator
Details	952	57	mmu-miR-181a-5p	Nlrp4e	NLR family, pyrin domain containing 4E
Details	953	57	mmu-miR-181a-5p	Nectin3	nectin cell adhesion molecule 3
Details	954	57	mmu-miR-181a-5p	Eri1	exoribonuclease 1
Details	955	57	mmu-miR-181a-5p	Vezt	vezatin, adherens junctions transmembrane protein
Details	956	57	mmu-miR-181a-5p	Ggcx	gamma-glutamyl carboxylase
Details	957	57	mmu-miR-181a-5p	Plekha2	pleckstrin homology domain-containing, family A (phosphoinositide binding specific) member 2
Details	958	57	mmu-miR-181a-5p	Npy6r	neuropeptide Y receptor Y6
Details	959	57	mmu-miR-181a-5p	Csn1s2b	casein alpha s2-like B
Details	960	57	mmu-miR-181a-5p	Trnau1ap	tRNA selenocysteine 1 associated protein 1
Details	961	57	mmu-miR-181a-5p	Sema3c	sema domain, immunoglobulin domain (Ig), short basic domain, secreted, (semaphorin) 3C
Details	962	57	mmu-miR-181a-5p	Klrb1b	killer cell lectin-like receptor subfamily B member 1B
Details	963	57	mmu-miR-181a-5p	Cyp2c55	cytochrome P450, family 2, subfamily c, polypeptide 55
Details	964	57	mmu-miR-181a-5p	Baz1a	bromodomain adjacent to zinc finger domain 1A
Details	965	57	mmu-miR-181a-5p	Sh3d19	SH3 domain protein D19
Details	966	57	mmu-miR-181a-5p	Il1rap	interleukin 1 receptor accessory protein
Details	967	57	mmu-miR-181a-5p	Hprt	hypoxanthine guanine phosphoribosyl transferase
Details	968	57	mmu-miR-181a-5p	Grk1	G protein-coupled receptor kinase 1
Details	969	56	mmu-miR-181a-5p	Utp23	UTP23 small subunit processome component
Details	970	56	mmu-miR-181a-5p	Rcor3	REST corepressor 3
Details	971	56	mmu-miR-181a-5p	Six4	sine oculis-related homeobox 4
Details	972	56	mmu-miR-181a-5p	Ghsr	growth hormone secretagogue receptor
Details	973	56	mmu-miR-181a-5p	Smarca5	SWI/SNF related, matrix associated, actin dependent regulator of chromatin, subfamily a, member 5
Details	974	56	mmu-miR-181a-5p	Vcpip1	valosin containing protein (p97)/p47 complex interacting protein 1
Details	975	56	mmu-miR-181a-5p	Ube2l3	ubiquitin-conjugating enzyme E2L 3
Details	976	56	mmu-miR-181a-5p	Them5	thioesterase superfamily member 5
Details	977	56	mmu-miR-181a-5p	Epha7	Eph receptor A7
Details	978	56	mmu-miR-181a-5p	Plpp3	phospholipid phosphatase 3
Details	979	56	mmu-miR-181a-5p	Akirin2	akirin 2
Details	980	56	mmu-miR-181a-5p	Nol8	nucleolar protein 8
Details	981	56	mmu-miR-181a-5p	Nmt1	N-myristoyltransferase 1
Details	982	56	mmu-miR-181a-5p	Pou3f2	POU domain, class 3, transcription factor 2
Details	983	56	mmu-miR-181a-5p	A130010J15Rik	RIKEN cDNA A130010J15 gene
Details	984	56	mmu-miR-181a-5p	Nmt2	N-myristoyltransferase 2
Details	985	56	mmu-miR-181a-5p	Zfp945	zinc finger protein 945
Details	986	56	mmu-miR-181a-5p	Ankmy2	ankyrin repeat and MYND domain containing 2
Details	987	56	mmu-miR-181a-5p	Lhx6	LIM homeobox protein 6
Details	988	56	mmu-miR-181a-5p	Atl3	atlastin GTPase 3
Details	989	56	mmu-miR-181a-5p	Vax1	ventral anterior homeobox 1
Details	990	55	mmu-miR-181a-5p	Sdcbp	syndecan binding protein
Details	991	55	mmu-miR-181a-5p	Mocs1	molybdenum cofactor synthesis 1
Details	992	55	mmu-miR-181a-5p	Hebp2	heme binding protein 2
Details	993	55	mmu-miR-181a-5p	Cd300ld	CD300 molecule like family member d
Details	994	55	mmu-miR-181a-5p	Mospd1	motile sperm domain containing 1
Details	995	55	mmu-miR-181a-5p	Srsf1	serine/arginine-rich splicing factor 1
Details	996	55	mmu-miR-181a-5p	Ppp1r3c	protein phosphatase 1, regulatory subunit 3C
Details	997	55	mmu-miR-181a-5p	Bmp2k	BMP2 inducible kinase
Details	998	55	mmu-miR-181a-5p	Trim33	tripartite motif-containing 33
Details	999	55	mmu-miR-181a-5p	Slu7	SLU7 splicing factor homolog (S. cerevisiae)
Details	1000	55	mmu-miR-181a-5p	Cmklr1	chemokine-like receptor 1
Details	1001	55	mmu-miR-181a-5p	Prex2	phosphatidylinositol-3,4,5-trisphosphate-dependent Rac exchange factor 2
Details	1002	55	mmu-miR-181a-5p	Cnr1	cannabinoid receptor 1 (brain)
Details	1003	55	mmu-miR-181a-5p	Slc35d2	solute carrier family 35, member D2
Details	1004	55	mmu-miR-181a-5p	Apoh	apolipoprotein H
Details	1005	55	mmu-miR-181a-5p	Bptf	bromodomain PHD finger transcription factor
Details	1006	55	mmu-miR-181a-5p	Fam160b2	family with sequence similarity 160, member B2
Details	1007	55	mmu-miR-181a-5p	Itgb8	integrin beta 8
Details	1008	55	mmu-miR-181a-5p	Itga6	integrin alpha 6
Details	1009	54	mmu-miR-181a-5p	Trpm3	transient receptor potential cation channel, subfamily M, member 3
Details	1010	54	mmu-miR-181a-5p	Herc3	hect domain and RLD 3
Details	1011	54	mmu-miR-181a-5p	Tnpo1	transportin 1
Details	1012	54	mmu-miR-181a-5p	Kcnk10	potassium channel, subfamily K, member 10
Details	1013	54	mmu-miR-181a-5p	Prrg1	proline rich Gla (G-carboxyglutamic acid) 1
Details	1014	54	mmu-miR-181a-5p	Ubiad1	UbiA prenyltransferase domain containing 1
Details	1015	54	mmu-miR-181a-5p	Aldoart1	aldolase 1 A, retrogene 1
Details	1016	54	mmu-miR-181a-5p	Cd163	CD163 antigen
Details	1017	54	mmu-miR-181a-5p	Nipal1	NIPA-like domain containing 1
Details	1018	54	mmu-miR-181a-5p	Pdik1l	PDLIM1 interacting kinase 1 like
Details	1019	54	mmu-miR-181a-5p	Usp14	ubiquitin specific peptidase 14
Details	1020	54	mmu-miR-181a-5p	Stxbp5	syntaxin binding protein 5 (tomosyn)
Details	1021	54	mmu-miR-181a-5p	Lpp	LIM domain containing preferred translocation partner in lipoma
Details	1022	54	mmu-miR-181a-5p	Usp8	ubiquitin specific peptidase 8
Details	1023	54	mmu-miR-181a-5p	Sntg1	syntrophin, gamma 1
Details	1024	54	mmu-miR-181a-5p	Fam102a	family with sequence similarity 102, member A
Details	1025	54	mmu-miR-181a-5p	Mecp2	methyl CpG binding protein 2
Details	1026	54	mmu-miR-181a-5p	Mcmbp	minichromosome maintenance complex binding protein
Details	1027	54	mmu-miR-181a-5p	Zpbp	zona pellucida binding protein
Details	1028	54	mmu-miR-181a-5p	Atf7	activating transcription factor 7
Details	1029	54	mmu-miR-181a-5p	Pdcd4	programmed cell death 4
Details	1030	54	mmu-miR-181a-5p	Pkdcc	protein kinase domain containing, cytoplasmic
Details	1031	53	mmu-miR-181a-5p	Myh10	myosin, heavy polypeptide 10, non-muscle
Details	1032	53	mmu-miR-181a-5p	Spag9	sperm associated antigen 9
Details	1033	53	mmu-miR-181a-5p	Heatr5a	HEAT repeat containing 5A
Details	1034	53	mmu-miR-181a-5p	Jrkl	Jrk-like
Details	1035	53	mmu-miR-181a-5p	Kcnn3	potassium intermediate/small conductance calcium-activated channel, subfamily N, member 3
Details	1036	53	mmu-miR-181a-5p	Oat	ornithine aminotransferase
Details	1037	53	mmu-miR-181a-5p	Cnep1r1	CTD nuclear envelope phosphatase 1 regulatory subunit 1
Details	1038	53	mmu-miR-181a-5p	Crebzf	CREB/ATF bZIP transcription factor
Details	1039	53	mmu-miR-181a-5p	Cemip2	cell migration inducing hyaluronidase 2
Details	1040	53	mmu-miR-181a-5p	Pdhx	pyruvate dehydrogenase complex, component X
Details	1041	53	mmu-miR-181a-5p	Gjb5	gap junction protein, beta 5
Details	1042	53	mmu-miR-181a-5p	Slc37a3	solute carrier family 37 (glycerol-3-phosphate transporter), member 3
Details	1043	53	mmu-miR-181a-5p	Rab11a	RAB11A, member RAS oncogene family
Details	1044	53	mmu-miR-181a-5p	Tab2	TGF-beta activated kinase 1/MAP3K7 binding protein 2
Details	1045	53	mmu-miR-181a-5p	Atp8b1	ATPase, class I, type 8B, member 1
Details	1046	53	mmu-miR-181a-5p	Tnrc6b	trinucleotide repeat containing 6b
Details	1047	53	mmu-miR-181a-5p	Dagla	diacylglycerol lipase, alpha
Details	1048	53	mmu-miR-181a-5p	Prkce	protein kinase C, epsilon
Details	1049	53	mmu-miR-181a-5p	Baiap2	brain-specific angiogenesis inhibitor 1-associated protein 2
Details	1050	53	mmu-miR-181a-5p	Ankle2	ankyrin repeat and LEM domain containing 2
Details	1051	53	mmu-miR-181a-5p	Ccar1	cell division cycle and apoptosis regulator 1
Details	1052	53	mmu-miR-181a-5p	Spats2l	spermatogenesis associated, serine-rich 2-like
Details	1053	53	mmu-miR-181a-5p	Dgkq	diacylglycerol kinase, theta
Details	1054	53	mmu-miR-181a-5p	Dhx57	DEAH (Asp-Glu-Ala-Asp/His) box polypeptide 57
Details	1055	53	mmu-miR-181a-5p	Scai	suppressor of cancer cell invasion
Details	1056	53	mmu-miR-181a-5p	Ttc39a	tetratricopeptide repeat domain 39A
Details	1057	53	mmu-miR-181a-5p	Asah2	N-acylsphingosine amidohydrolase 2
Details	1058	53	mmu-miR-181a-5p	Gm15881	predicted gene 15881
Details	1059	53	mmu-miR-181a-5p	Ttyh3	tweety family member 3
Details	1060	53	mmu-miR-181a-5p	Cnot2	CCR4-NOT transcription complex, subunit 2
Details	1061	53	mmu-miR-181a-5p	Il6	interleukin 6
Details	1062	52	mmu-miR-181a-5p	Ddit4	DNA-damage-inducible transcript 4
Details	1063	52	mmu-miR-181a-5p	C87499	expressed sequence C87499
Details	1064	52	mmu-miR-181a-5p	Bcl6b	B cell CLL/lymphoma 6, member B
Details	1065	52	mmu-miR-181a-5p	Mrps33	mitochondrial ribosomal protein S33
Details	1066	52	mmu-miR-181a-5p	Tmcc1	transmembrane and coiled coil domains 1
Details	1067	52	mmu-miR-181a-5p	Mrgprb2	MAS-related GPR, member B2
Details	1068	52	mmu-miR-181a-5p	Dclre1c	DNA cross-link repair 1C
Details	1069	52	mmu-miR-181a-5p	Capza1	capping protein (actin filament) muscle Z-line, alpha 1
Details	1070	52	mmu-miR-181a-5p	Grik3	glutamate receptor, ionotropic, kainate 3
Details	1071	52	mmu-miR-181a-5p	Rubcnl	RUN and cysteine rich domain containing beclin 1 interacting protein like
Details	1072	52	mmu-miR-181a-5p	Zfp937	zinc finger protein 937
Details	1073	52	mmu-miR-181a-5p	Zfp9	zinc finger protein 9
Details	1074	52	mmu-miR-181a-5p	Aurkb	aurora kinase B
Details	1075	52	mmu-miR-181a-5p	Msi2	musashi RNA-binding protein 2
Details	1076	52	mmu-miR-181a-5p	Tmed8	transmembrane p24 trafficking protein 8
Details	1077	51	mmu-miR-181a-5p	Epgn	epithelial mitogen
Details	1078	51	mmu-miR-181a-5p	Mis18a	MIS18 kinetochore protein A
Details	1079	51	mmu-miR-181a-5p	Galnt7	polypeptide N-acetylgalactosaminyltransferase 7
Details	1080	51	mmu-miR-181a-5p	Crk	v-crk avian sarcoma virus CT10 oncogene homolog
Details	1081	51	mmu-miR-181a-5p	Gm2042	predicted gene 2042
Details	1082	51	mmu-miR-181a-5p	Purb	purine rich element binding protein B
Details	1083	51	mmu-miR-181a-5p	Pnpla8	patatin-like phospholipase domain containing 8
Details	1084	51	mmu-miR-181a-5p	Nmnat2	nicotinamide nucleotide adenylyltransferase 2
Details	1085	51	mmu-miR-181a-5p	Atm	ataxia telangiectasia mutated
Details	1086	51	mmu-miR-181a-5p	Taf7	TATA-box binding protein associated factor 7
Details	1087	51	mmu-miR-181a-5p	Mknk2	MAP kinase-interacting serine/threonine kinase 2
Details	1088	51	mmu-miR-181a-5p	Frmd7	FERM domain containing 7
Details	1089	51	mmu-miR-181a-5p	Trak2	trafficking protein, kinesin binding 2
Details	1090	51	mmu-miR-181a-5p	Tmem186	transmembrane protein 186
Details	1091	51	mmu-miR-181a-5p	Fem1b	feminization 1 homolog b (C. elegans)
Details	1092	51	mmu-miR-181a-5p	Gabra6	gamma-aminobutyric acid (GABA) A receptor, subunit alpha 6
Details	1093	51	mmu-miR-181a-5p	Oog1	oogenesin 1
Details	1094	51	mmu-miR-181a-5p	Dlk2	delta like non-canonical Notch ligand 2
Details	1095	51	mmu-miR-181a-5p	Hdac9	histone deacetylase 9
Details	1096	51	mmu-miR-181a-5p	Ap1ar	adaptor-related protein complex 1 associated regulatory protein
Details	1097	51	mmu-miR-181a-5p	Cry1	cryptochrome 1 (photolyase-like)
Details	1098	51	mmu-miR-181a-5p	Pitx2	paired-like homeodomain transcription factor 2
Details	1099	51	mmu-miR-181a-5p	Gdpgp1	GDP-D-glucose phosphorylase 1
Details	1100	51	mmu-miR-181a-5p	2021-09-03	septin 3
Details	1101	51	mmu-miR-181a-5p	Ppp1r3a	protein phosphatase 1, regulatory subunit 3A
Details	1102	51	mmu-miR-181a-5p	Prlr	prolactin receptor
Details	1103	51	mmu-miR-181a-5p	Arih1	ariadne RBR E3 ubiquitin protein ligase 1
Details	1104	51	mmu-miR-181a-5p	Atad5	ATPase family, AAA domain containing 5
Details	1105	50	mmu-miR-181a-5p	Nxpe3	neurexophilin and PC-esterase domain family, member 3
Details	1106	50	mmu-miR-181a-5p	Diaph1	diaphanous related formin 1
Details	1107	50	mmu-miR-181a-5p	Nsmce2	NSE2/MMS21 homolog, SMC5-SMC6 complex SUMO ligase
Details	1108	50	mmu-miR-181a-5p	Ifi44	interferon-induced protein 44
Details	1109	50	mmu-miR-181a-5p	Cd83	CD83 antigen
Details	1110	50	mmu-miR-181a-5p	Sos1	SOS Ras/Rac guanine nucleotide exchange factor 1
Details	1111	50	mmu-miR-181a-5p	Gm10436	predicted gene 10436
Details	1112	50	mmu-miR-181a-5p	Pak4	p21 (RAC1) activated kinase 4
Details	1113	50	mmu-miR-181a-5p	Nlk	nemo like kinase
Details	1114	50	mmu-miR-181a-5p	Dkk1	dickkopf WNT signaling pathway inhibitor 1
Details	1115	50	mmu-miR-181a-5p	Cxxc5	CXXC finger 5
Details	1116	50	mmu-miR-181a-5p	Micu3	mitochondrial calcium uptake family, member 3
Details	1117	50	mmu-miR-181a-5p	Upp2	uridine phosphorylase 2
Details	1118	50	mmu-miR-181a-5p	Gm5113	predicted gene 5113
Details	1119	50	mmu-miR-181a-5p	Sema4c	sema domain, immunoglobulin domain (Ig), transmembrane domain (TM) and short cytoplasmic domain, (semaphorin) 4C
Details	1120	50	mmu-miR-181a-5p	Astn1	astrotactin 1

## Sheet: Targets 212_miRDB
There are 576 predicted targets for mmu-miR-212-3p in miRDB.
Target Detail	Target Rank	Target Score	miRNA Name	Gene Symbol	Gene Description
Details	1	99	mmu-miR-212-3p	Slc6a1	solute carrier family 6 (neurotransmitter transporter, GABA), member 1
Details	2	98	mmu-miR-212-3p	Sox5	SRY (sex determining region Y)-box 5
Details	3	98	mmu-miR-212-3p	Lipm	lipase, family member M
Details	4	98	mmu-miR-212-3p	Cbll1	Casitas B-lineage lymphoma-like 1
Details	5	98	mmu-miR-212-3p	Rgs7bp	regulator of G-protein signalling 7 binding protein
Details	6	97	mmu-miR-212-3p	Nacc2	nucleus accumbens associated 2, BEN and BTB (POZ) domain containing
Details	7	97	mmu-miR-212-3p	Mex3c	mex3 RNA binding family member C
Details	8	96	mmu-miR-212-3p	Rasa1	RAS p21 protein activator 1
Details	9	96	mmu-miR-212-3p	Osbpl8	oxysterol binding protein-like 8
Details	10	96	mmu-miR-212-3p	Mycbp2	MYC binding protein 2, E3 ubiquitin protein ligase
Details	11	96	mmu-miR-212-3p	Ccdc71l	coiled-coil domain containing 71 like
Details	12	95	mmu-miR-212-3p	Rras2	related RAS viral (r-ras) oncogene 2
Details	13	95	mmu-miR-212-3p	Brwd1	bromodomain and WD repeat domain containing 1
Details	14	95	mmu-miR-212-3p	Tmem161b	transmembrane protein 161B
Details	15	95	mmu-miR-212-3p	Hmga2	high mobility group AT-hook 2
Details	16	94	mmu-miR-212-3p	Tut4	terminal uridylyl transferase 4
Details	17	94	mmu-miR-212-3p	Fam167a	family with sequence similarity 167, member A
Details	18	94	mmu-miR-212-3p	Elmsan1	ELM2 and Myb/SANT-like domain containing 1
Details	19	94	mmu-miR-212-3p	Ptbp2	polypyrimidine tract binding protein 2
Details	20	94	mmu-miR-212-3p	Timm9	translocase of inner mitochondrial membrane 9
Details	21	93	mmu-miR-212-3p	Lemd3	LEM domain containing 3
Details	22	93	mmu-miR-212-3p	Foxp2	forkhead box P2
Details	23	93	mmu-miR-212-3p	Calu	calumenin
Details	24	93	mmu-miR-212-3p	Tjap1	tight junction associated protein 1
Details	25	93	mmu-miR-212-3p	Tln2	talin 2
Details	26	92	mmu-miR-212-3p	Kcna6	potassium voltage-gated channel, shaker-related, subfamily, member 6
Details	27	92	mmu-miR-212-3p	Nin	ninein
Details	28	92	mmu-miR-212-3p	Shh	sonic hedgehog
Details	29	92	mmu-miR-212-3p	Adgre4	adhesion G protein-coupled receptor E4
Details	30	92	mmu-miR-212-3p	Gm13102	predicted gene 13102
Details	31	92	mmu-miR-212-3p	Pramel4	preferentially expressed antigen in melanoma like 4
Details	32	92	mmu-miR-212-3p	Zdhhc20	zinc finger, DHHC domain containing 20
Details	33	91	mmu-miR-212-3p	Fam3c	family with sequence similarity 3, member C
Details	34	91	mmu-miR-212-3p	Sppl3	signal peptide peptidase 3
Details	35	91	mmu-miR-212-3p	Cfap36	cilia and flagella associated protein 36
Details	36	91	mmu-miR-212-3p	Dazap2	DAZ associated protein 2
Details	37	91	mmu-miR-212-3p	Dhx37	DEAH (Asp-Glu-Ala-His) box polypeptide 37
Details	38	91	mmu-miR-212-3p	Mef2a	myocyte enhancer factor 2A
Details	39	91	mmu-miR-212-3p	Pramel5	preferentially expressed antigen in melanoma like 5
Details	40	91	mmu-miR-212-3p	Mapk1	mitogen-activated protein kinase 1
Details	41	90	mmu-miR-212-3p	Ttc14	tetratricopeptide repeat domain 14
Details	42	90	mmu-miR-212-3p	Eif1b	eukaryotic translation initiation factor 1B
Details	43	90	mmu-miR-212-3p	Lrrfip1	leucine rich repeat (in FLII) interacting protein 1
Details	44	90	mmu-miR-212-3p	Mia3	melanoma inhibitory activity 3
Details	45	90	mmu-miR-212-3p	Ssh2	slingshot protein phosphatase 2
Details	46	90	mmu-miR-212-3p	Dnmt3a	DNA methyltransferase 3A
Details	47	90	mmu-miR-212-3p	Twist1	twist basic helix-loop-helix transcription factor 1
Details	48	90	mmu-miR-212-3p	Dusp9	dual specificity phosphatase 9
Details	49	90	mmu-miR-212-3p	Prss46	protease, serine 46
Details	50	90	mmu-miR-212-3p	Tmeff1	transmembrane protein with EGF-like and two follistatin-like domains 1
Details	51	89	mmu-miR-212-3p	Med28	mediator complex subunit 28
Details	52	89	mmu-miR-212-3p	Zfp516	zinc finger protein 516
Details	53	89	mmu-miR-212-3p	Dpysl3	dihydropyrimidinase-like 3
Details	54	89	mmu-miR-212-3p	Sgk3	serum/glucocorticoid regulated kinase 3
Details	55	89	mmu-miR-212-3p	Rictor	RPTOR independent companion of MTOR, complex 2
Details	56	89	mmu-miR-212-3p	Sema6a	sema domain, transmembrane domain (TM), and cytoplasmic domain, (semaphorin) 6A
Details	57	89	mmu-miR-212-3p	Cnot10	CCR4-NOT transcription complex, subunit 10
Details	58	88	mmu-miR-212-3p	Acvr2b	activin receptor IIB
Details	59	88	mmu-miR-212-3p	Ehhadh	enoyl-Coenzyme A, hydratase/3-hydroxyacyl Coenzyme A dehydrogenase
Details	60	88	mmu-miR-212-3p	Nlk	nemo like kinase
Details	61	88	mmu-miR-212-3p	Hbegf	heparin-binding EGF-like growth factor
Details	62	88	mmu-miR-212-3p	Usp9x	ubiquitin specific peptidase 9, X chromosome
Details	63	88	mmu-miR-212-3p	Stx16	syntaxin 16
Details	64	88	mmu-miR-212-3p	Grhl2	grainyhead like transcription factor 2
Details	65	88	mmu-miR-212-3p	Lsm11	U7 snRNP-specific Sm-like protein LSM11
Details	66	88	mmu-miR-212-3p	Nrep	neuronal regeneration related protein
Details	67	88	mmu-miR-212-3p	Lin28b	lin-28 homolog B (C. elegans)
Details	68	88	mmu-miR-212-3p	Phka1	phosphorylase kinase alpha 1
Details	69	87	mmu-miR-212-3p	Ube2d2a	ubiquitin-conjugating enzyme E2D 2A
Details	70	87	mmu-miR-212-3p	Gdf5	growth differentiation factor 5
Details	71	87	mmu-miR-212-3p	Chd1	chromodomain helicase DNA binding protein 1
Details	72	87	mmu-miR-212-3p	Rad54l2	RAD54 like 2 (S. cerevisiae)
Details	73	87	mmu-miR-212-3p	Gpatch2l	G patch domain containing 2 like
Details	74	87	mmu-miR-212-3p	G3bp2	GTPase activating protein (SH3 domain) binding protein 2
Details	75	87	mmu-miR-212-3p	Btc	betacellulin, epidermal growth factor family member
Details	76	87	mmu-miR-212-3p	Psip1	PC4 and SFRS1 interacting protein 1
Details	77	87	mmu-miR-212-3p	Cc2d1b	coiled-coil and C2 domain containing 1B
Details	78	87	mmu-miR-212-3p	Kif26a	kinesin family member 26A
Details	79	86	mmu-miR-212-3p	Pnn	pinin
Details	80	86	mmu-miR-212-3p	Pcdh10	protocadherin 10
Details	81	86	mmu-miR-212-3p	Zfp874b	zinc finger protein 874b
Details	82	86	mmu-miR-212-3p	Klf17	Kruppel-like factor 17
Details	83	86	mmu-miR-212-3p	Bri3	brain protein I3
Details	84	86	mmu-miR-212-3p	Klhl11	kelch-like 11
Details	85	86	mmu-miR-212-3p	Sall1	spalt like transcription factor 1
Details	86	86	mmu-miR-212-3p	Garem1	GRB2 associated regulator of MAPK1 subtype 1
Details	87	86	mmu-miR-212-3p	Glcci1	glucocorticoid induced transcript 1
Details	88	86	mmu-miR-212-3p	Pdzrn4	PDZ domain containing RING finger 4
Details	89	85	mmu-miR-212-3p	Med9	mediator complex subunit 9
Details	90	85	mmu-miR-212-3p	Kdm7a	lysine (K)-specific demethylase 7A
Details	91	85	mmu-miR-212-3p	Rlim	ring finger protein, LIM domain interacting
Details	92	85	mmu-miR-212-3p	Cldn10	claudin 10
Details	93	85	mmu-miR-212-3p	Ep300	E1A binding protein p300
Details	94	85	mmu-miR-212-3p	Polr2d	polymerase (RNA) II (DNA directed) polypeptide D
Details	95	85	mmu-miR-212-3p	Pigs	phosphatidylinositol glycan anchor biosynthesis, class S
Details	96	85	mmu-miR-212-3p	Tmem164	transmembrane protein 164
Details	97	85	mmu-miR-212-3p	Daam1	dishevelled associated activator of morphogenesis 1
Details	98	85	mmu-miR-212-3p	Pspc1	paraspeckle protein 1
Details	99	84	mmu-miR-212-3p	Larp4	La ribonucleoprotein domain family, member 4
Details	100	84	mmu-miR-212-3p	Atxn1	ataxin 1
Details	101	84	mmu-miR-212-3p	Nfatc2	nuclear factor of activated T cells, cytoplasmic, calcineurin dependent 2
Details	102	84	mmu-miR-212-3p	Thsd7a	thrombospondin, type I, domain containing 7A
Details	103	84	mmu-miR-212-3p	Hapln1	hyaluronan and proteoglycan link protein 1
Details	104	84	mmu-miR-212-3p	Emc1	ER membrane protein complex subunit 1
Details	105	83	mmu-miR-212-3p	Chmp3	charged multivesicular body protein 3
Details	106	83	mmu-miR-212-3p	Zbed5	zinc finger, BED type containing 5
Details	107	83	mmu-miR-212-3p	Scn7a	sodium channel, voltage-gated, type VII, alpha
Details	108	83	mmu-miR-212-3p	Nova1	neuro-oncological ventral antigen 1
Details	109	83	mmu-miR-212-3p	Zfyve1	zinc finger, FYVE domain containing 1
Details	110	83	mmu-miR-212-3p	Ppp2r5e	protein phosphatase 2, regulatory subunit B', epsilon
Details	111	82	mmu-miR-212-3p	Dcun1d4	DCN1, defective in cullin neddylation 1, domain containing 4 (S. cerevisiae)
Details	112	82	mmu-miR-212-3p	Mme	membrane metallo endopeptidase
Details	113	82	mmu-miR-212-3p	Mrpl20	mitochondrial ribosomal protein L20
Details	114	82	mmu-miR-212-3p	Pdp2	pyruvate dehyrogenase phosphatase catalytic subunit 2
Details	115	82	mmu-miR-212-3p	Slco1a1	solute carrier organic anion transporter family, member 1a1
Details	116	82	mmu-miR-212-3p	Klhl15	kelch-like 15
Details	117	82	mmu-miR-212-3p	Eloc	elongin C
Details	118	82	mmu-miR-212-3p	Bclaf1	BCL2-associated transcription factor 1
Details	119	82	mmu-miR-212-3p	Fam91a1	family with sequence similarity 91, member A1
Details	120	82	mmu-miR-212-3p	Nras	neuroblastoma ras oncogene
Details	121	81	mmu-miR-212-3p	Zfp236	zinc finger protein 236
Details	122	81	mmu-miR-212-3p	Magee2	melanoma antigen, family E, 2
Details	123	81	mmu-miR-212-3p	Dixdc1	DIX domain containing 1
Details	124	81	mmu-miR-212-3p	Lmnb2	lamin B2
Details	125	81	mmu-miR-212-3p	Kdm5a	lysine (K)-specific demethylase 5A
Details	126	81	mmu-miR-212-3p	Dnajb14	DnaJ heat shock protein family (Hsp40) member B14
Details	127	81	mmu-miR-212-3p	Slc17a2	solute carrier family 17 (sodium phosphate), member 2
Details	128	81	mmu-miR-212-3p	Adamts5	a disintegrin-like and metallopeptidase (reprolysin type) with thrombospondin type 1 motif, 5 (aggrecanase-2)
Details	129	81	mmu-miR-212-3p	Cyp2e1	cytochrome P450, family 2, subfamily e, polypeptide 1
Details	130	81	mmu-miR-212-3p	Gm12169	predicted gene 12169
Details	131	81	mmu-miR-212-3p	8030462N17Rik	RIKEN cDNA 8030462N17 gene
Details	132	81	mmu-miR-212-3p	Rbak	RB-associated KRAB zinc finger
Details	133	80	mmu-miR-212-3p	Arhgef11	Rho guanine nucleotide exchange factor (GEF) 11
Details	134	80	mmu-miR-212-3p	Schip1	schwannomin interacting protein 1
Details	135	80	mmu-miR-212-3p	Mex3a	mex3 RNA binding family member A
Details	136	80	mmu-miR-212-3p	Foxo3	forkhead box O3
Details	137	80	mmu-miR-212-3p	Tmem64	transmembrane protein 64
Details	138	80	mmu-miR-212-3p	Ppm1g	protein phosphatase 1G (formerly 2C), magnesium-dependent, gamma isoform
Details	139	80	mmu-miR-212-3p	Iqschfp	Iqcj and Schip1 fusion protein
Details	140	80	mmu-miR-212-3p	Tti2	TELO2 interacting protein 2
Details	141	80	mmu-miR-212-3p	Dyrk2	dual-specificity tyrosine-(Y)-phosphorylation regulated kinase 2
Details	142	80	mmu-miR-212-3p	Arl14ep	ADP-ribosylation factor-like 14 effector protein
Details	143	80	mmu-miR-212-3p	Tbc1d30	TBC1 domain family, member 30
Details	144	79	mmu-miR-212-3p	Pom121	nuclear pore membrane protein 121
Details	145	79	mmu-miR-212-3p	Cemip2	cell migration inducing hyaluronidase 2
Details	146	79	mmu-miR-212-3p	Galntl6	UDP-N-acetyl-alpha-D-galactosamine:polypeptide N-acetylgalactosaminyltransferase-like 6
Details	147	79	mmu-miR-212-3p	Pde7a	phosphodiesterase 7A
Details	148	79	mmu-miR-212-3p	Zfp568	zinc finger protein 568
Details	149	79	mmu-miR-212-3p	Zfp697	zinc finger protein 697
Details	150	79	mmu-miR-212-3p	Fam171a1	family with sequence similarity 171, member A1
Details	151	79	mmu-miR-212-3p	Setd5	SET domain containing 5
Details	152	79	mmu-miR-212-3p	Sap30l	SAP30-like
Details	153	79	mmu-miR-212-3p	Gnb1	guanine nucleotide binding protein (G protein), beta 1
Details	154	79	mmu-miR-212-3p	Cnih1	cornichon family AMPA receptor auxiliary protein 1
Details	155	79	mmu-miR-212-3p	Castor1	cytosolic arginine sensor for mTORC1 subunit 1
Details	156	79	mmu-miR-212-3p	Eppk1	epiplakin 1
Details	157	79	mmu-miR-212-3p	Rbm27	RNA binding motif protein 27
Details	158	79	mmu-miR-212-3p	Exoc5	exocyst complex component 5
Details	159	79	mmu-miR-212-3p	Rps6kb1	ribosomal protein S6 kinase, polypeptide 1
Details	160	79	mmu-miR-212-3p	Bicd2	BICD cargo adaptor 2
Details	161	79	mmu-miR-212-3p	Gvin1	GTPase, very large interferon inducible 1
Details	162	79	mmu-miR-212-3p	Gm4070	predicted gene 4070
Details	163	78	mmu-miR-212-3p	Myrf	myelin regulatory factor
Details	164	78	mmu-miR-212-3p	Phf20l1	PHD finger protein 20-like 1
Details	165	78	mmu-miR-212-3p	Trmt10a	tRNA methyltransferase 10A
Details	166	78	mmu-miR-212-3p	Atp23	ATP23 metallopeptidase and ATP synthase assembly factor homolog
Details	167	78	mmu-miR-212-3p	Lrrc58	leucine rich repeat containing 58
Details	168	78	mmu-miR-212-3p	Armc8	armadillo repeat containing 8
Details	169	78	mmu-miR-212-3p	Tmem229a	transmembrane protein 229A
Details	170	78	mmu-miR-212-3p	Sod2	superoxide dismutase 2, mitochondrial
Details	171	78	mmu-miR-212-3p	Tmem151b	transmembrane protein 151B
Details	172	78	mmu-miR-212-3p	Syt16	synaptotagmin XVI
Details	173	78	mmu-miR-212-3p	Gpd2	glycerol phosphate dehydrogenase 2, mitochondrial
Details	174	78	mmu-miR-212-3p	Klf8	Kruppel-like factor 8
Details	175	78	mmu-miR-212-3p	Psma2	proteasome (prosome, macropain) subunit, alpha type 2
Details	176	77	mmu-miR-212-3p	Hnrnph1	heterogeneous nuclear ribonucleoprotein H1
Details	177	77	mmu-miR-212-3p	Mcidas	multiciliate differentiation and DNA synthesis associated cell cycle protein
Details	178	77	mmu-miR-212-3p	Sub1	SUB1 homolog (S. cerevisiae)
Details	179	77	mmu-miR-212-3p	Casd1	CAS1 domain containing 1
Details	180	77	mmu-miR-212-3p	Gorasp1	golgi reassembly stacking protein 1
Details	181	77	mmu-miR-212-3p	Ipmk	inositol polyphosphate multikinase
Details	182	77	mmu-miR-212-3p	Utrn	utrophin
Details	183	77	mmu-miR-212-3p	Epn2	epsin 2
Details	184	77	mmu-miR-212-3p	Frs2	fibroblast growth factor receptor substrate 2
Details	185	77	mmu-miR-212-3p	Ston2	stonin 2
Details	186	77	mmu-miR-212-3p	Rngtt	RNA guanylyltransferase and 5'-phosphatase
Details	187	77	mmu-miR-212-3p	Grip1	glutamate receptor interacting protein 1
Details	188	77	mmu-miR-212-3p	Anp32a	acidic (leucine-rich) nuclear phosphoprotein 32 family, member A
Details	189	77	mmu-miR-212-3p	Wt1	Wilms tumor 1 homolog
Details	190	77	mmu-miR-212-3p	Inafm2	InaF motif containing 2
Details	191	76	mmu-miR-212-3p	Ddx19b	DEAD (Asp-Glu-Ala-Asp) box polypeptide 19b
Details	192	76	mmu-miR-212-3p	Dnaja2	DnaJ heat shock protein family (Hsp40) member A2
Details	193	76	mmu-miR-212-3p	Phf12	PHD finger protein 12
Details	194	76	mmu-miR-212-3p	Xkr4	X-linked Kx blood group related 4
Details	195	76	mmu-miR-212-3p	Lzts3	leucine zipper, putative tumor suppressor family member 3
Details	196	76	mmu-miR-212-3p	Bcan	brevican
Details	197	76	mmu-miR-212-3p	Spred1	sprouty protein with EVH-1 domain 1, related sequence
Details	198	76	mmu-miR-212-3p	Flot1	flotillin 1
Details	199	76	mmu-miR-212-3p	Krt35	keratin 35
Details	200	76	mmu-miR-212-3p	Dock4	dedicator of cytokinesis 4
Details	201	75	mmu-miR-212-3p	Prdm6	PR domain containing 6
Details	202	75	mmu-miR-212-3p	Nmnat2	nicotinamide nucleotide adenylyltransferase 2
Details	203	75	mmu-miR-212-3p	Actr2	ARP2 actin-related protein 2
Details	204	75	mmu-miR-212-3p	Csde1	cold shock domain containing E1, RNA binding
Details	205	75	mmu-miR-212-3p	2010300C02Rik	RIKEN cDNA 2010300C02 gene
Details	206	75	mmu-miR-212-3p	Asphd2	aspartate beta-hydroxylase domain containing 2
Details	207	75	mmu-miR-212-3p	Brca1	breast cancer 1, early onset
Details	208	75	mmu-miR-212-3p	Ppp2r5c	protein phosphatase 2, regulatory subunit B', gamma
Details	209	75	mmu-miR-212-3p	Ppp2r2a	protein phosphatase 2, regulatory subunit B, alpha
Details	210	75	mmu-miR-212-3p	Cygb	cytoglobin
Details	211	75	mmu-miR-212-3p	Col6a6	collagen, type VI, alpha 6
Details	212	75	mmu-miR-212-3p	Vapa	vesicle-associated membrane protein, associated protein A
Details	213	75	mmu-miR-212-3p	Ltn1	listerin E3 ubiquitin protein ligase 1
Details	214	75	mmu-miR-212-3p	Scn1a	sodium channel, voltage-gated, type I, alpha
Details	215	74	mmu-miR-212-3p	Melk	maternal embryonic leucine zipper kinase
Details	216	74	mmu-miR-212-3p	Snrpb	small nuclear ribonucleoprotein B
Details	217	74	mmu-miR-212-3p	Hepacam	hepatocyte cell adhesion molecule
Details	218	74	mmu-miR-212-3p	Eif4a2	eukaryotic translation initiation factor 4A2
Details	219	74	mmu-miR-212-3p	Rab36	RAB36, member RAS oncogene family
Details	220	74	mmu-miR-212-3p	Mecp2	methyl CpG binding protein 2
Details	221	74	mmu-miR-212-3p	Arid2	AT rich interactive domain 2 (ARID, RFX-like)
Details	222	74	mmu-miR-212-3p	Rad52	RAD52 homolog, DNA repair protein
Details	223	74	mmu-miR-212-3p	Kcnk2	potassium channel, subfamily K, member 2
Details	224	74	mmu-miR-212-3p	Washc4	WASH complex subunit 4
Details	225	74	mmu-miR-212-3p	Gm13083	predicted gene 13083
Details	226	73	mmu-miR-212-3p	Mtmr4	myotubularin related protein 4
Details	227	73	mmu-miR-212-3p	Cmbl	carboxymethylenebutenolidase-like (Pseudomonas)
Details	228	73	mmu-miR-212-3p	2310022A10Rik	RIKEN cDNA 2310022A10 gene
Details	229	73	mmu-miR-212-3p	Dcc	deleted in colorectal carcinoma
Details	230	73	mmu-miR-212-3p	Katnbl1	katanin p80 subunit B like 1
Details	231	73	mmu-miR-212-3p	E130308A19Rik	RIKEN cDNA E130308A19 gene
Details	232	73	mmu-miR-212-3p	Cacnb4	calcium channel, voltage-dependent, beta 4 subunit
Details	233	73	mmu-miR-212-3p	Homer1	homer scaffolding protein 1
Details	234	73	mmu-miR-212-3p	Cercam	cerebral endothelial cell adhesion molecule
Details	235	73	mmu-miR-212-3p	Arid1b	AT rich interactive domain 1B (SWI-like)
Details	236	73	mmu-miR-212-3p	Golga4	golgi autoantigen, golgin subfamily a, 4
Details	237	72	mmu-miR-212-3p	Glrp1	glutamine repeat protein 1
Details	238	72	mmu-miR-212-3p	Arhgef40	Rho guanine nucleotide exchange factor (GEF) 40
Details	239	72	mmu-miR-212-3p	Arhgef37	Rho guanine nucleotide exchange factor (GEF) 37
Details	240	72	mmu-miR-212-3p	Trim2	tripartite motif-containing 2
Details	241	72	mmu-miR-212-3p	Hnrnpm	heterogeneous nuclear ribonucleoprotein M
Details	242	72	mmu-miR-212-3p	Bmpr1b	bone morphogenetic protein receptor, type 1B
Details	243	72	mmu-miR-212-3p	Fam114a2	family with sequence similarity 114, member A2
Details	244	71	mmu-miR-212-3p	Lgi4	leucine-rich repeat LGI family, member 4
Details	245	71	mmu-miR-212-3p	Cldn1	claudin 1
Details	246	71	mmu-miR-212-3p	Tktl2	transketolase-like 2
Details	247	71	mmu-miR-212-3p	Zbtb34	zinc finger and BTB domain containing 34
Details	248	71	mmu-miR-212-3p	Cdk13	cyclin-dependent kinase 13
Details	249	71	mmu-miR-212-3p	Ncald	neurocalcin delta
Details	250	71	mmu-miR-212-3p	Rpl13a	ribosomal protein L13A
Details	251	71	mmu-miR-212-3p	Tpp1	tripeptidyl peptidase I
Details	252	70	mmu-miR-212-3p	Sirt1	sirtuin 1
Details	253	70	mmu-miR-212-3p	Zeb2	zinc finger E-box binding homeobox 2
Details	254	70	mmu-miR-212-3p	Cnr1	cannabinoid receptor 1 (brain)
Details	255	70	mmu-miR-212-3p	Cct8	chaperonin containing Tcp1, subunit 8 (theta)
Details	256	70	mmu-miR-212-3p	Adcyap1	adenylate cyclase activating polypeptide 1
Details	257	70	mmu-miR-212-3p	Clmn	calmin
Details	258	70	mmu-miR-212-3p	Plekha1	pleckstrin homology domain containing, family A (phosphoinositide binding specific) member 1
Details	259	70	mmu-miR-212-3p	Dmrta1	doublesex and mab-3 related transcription factor like family A1
Details	260	70	mmu-miR-212-3p	Zfx	zinc finger protein X-linked
Details	261	70	mmu-miR-212-3p	Proser2	proline and serine rich 2
Details	262	70	mmu-miR-212-3p	Slco5a1	solute carrier organic anion transporter family, member 5A1
Details	263	69	mmu-miR-212-3p	Chd1l	chromodomain helicase DNA binding protein 1-like
Details	264	69	mmu-miR-212-3p	Ahr	aryl-hydrocarbon receptor
Details	265	69	mmu-miR-212-3p	Ttc24	tetratricopeptide repeat domain 24
Details	266	69	mmu-miR-212-3p	Dach1	dachshund family transcription factor 1
Details	267	69	mmu-miR-212-3p	Kynu	kynureninase
Details	268	69	mmu-miR-212-3p	Sms	spermine synthase
Details	269	69	mmu-miR-212-3p	Tmtc1	transmembrane and tetratricopeptide repeat containing 1
Details	270	69	mmu-miR-212-3p	Gtf2h1	general transcription factor II H, polypeptide 1
Details	271	69	mmu-miR-212-3p	Cblb	Casitas B-lineage lymphoma b
Details	272	69	mmu-miR-212-3p	Spink12	serine peptidase inhibitor, Kazal type 12
Details	273	69	mmu-miR-212-3p	Dbndd1	dysbindin (dystrobrevin binding protein 1) domain containing 1
Details	274	69	mmu-miR-212-3p	Uba3	ubiquitin-like modifier activating enzyme 3
Details	275	69	mmu-miR-212-3p	Aph1b	aph1 homolog B, gamma secretase subunit
Details	276	69	mmu-miR-212-3p	Elf1	E74-like factor 1
Details	277	69	mmu-miR-212-3p	Colq	collagen-like tail subunit (single strand of homotrimer) of asymmetric acetylcholinesterase
Details	278	69	mmu-miR-212-3p	Cdk19	cyclin-dependent kinase 19
Details	279	69	mmu-miR-212-3p	Foxa1	forkhead box A1
Details	280	68	mmu-miR-212-3p	Rab8b	RAB8B, member RAS oncogene family
Details	281	68	mmu-miR-212-3p	Hkdc1	hexokinase domain containing 1
Details	282	68	mmu-miR-212-3p	Bicral	BRD4 interacting chromatin remodeling complex associated protein like
Details	283	68	mmu-miR-212-3p	Olfm1	olfactomedin 1
Details	284	68	mmu-miR-212-3p	Plxnd1	plexin D1
Details	285	68	mmu-miR-212-3p	Adamts6	a disintegrin-like and metallopeptidase (reprolysin type) with thrombospondin type 1 motif, 6
Details	286	68	mmu-miR-212-3p	Bicd1	BICD cargo adaptor 1
Details	287	68	mmu-miR-212-3p	Aebp2	AE binding protein 2
Details	288	68	mmu-miR-212-3p	Ddx60	DEAD (Asp-Glu-Ala-Asp) box polypeptide 60
Details	289	68	mmu-miR-212-3p	Gnb4	guanine nucleotide binding protein (G protein), beta 4
Details	290	68	mmu-miR-212-3p	Dcun1d1	DCN1, defective in cullin neddylation 1, domain containing 1 (S. cerevisiae)
Details	291	68	mmu-miR-212-3p	Vcan	versican
Details	292	67	mmu-miR-212-3p	Zcchc14	zinc finger, CCHC domain containing 14
Details	293	67	mmu-miR-212-3p	Clec7a	C-type lectin domain family 7, member a
Details	294	67	mmu-miR-212-3p	Tent4b	terminal nucleotidyltransferase 4B
Details	295	67	mmu-miR-212-3p	Kbtbd13	kelch repeat and BTB (POZ) domain containing 13
Details	296	67	mmu-miR-212-3p	Hpgds	hematopoietic prostaglandin D synthase
Details	297	67	mmu-miR-212-3p	Caprin1	cell cycle associated protein 1
Details	298	67	mmu-miR-212-3p	Amd1	S-adenosylmethionine decarboxylase 1
Details	299	67	mmu-miR-212-3p	Spty2d1	SPT2, Suppressor of Ty, domain containing 1 (S. cerevisiae)
Details	300	67	mmu-miR-212-3p	Rala	v-ral simian leukemia viral oncogene A (ras related)
Details	301	67	mmu-miR-212-3p	Zfp362	zinc finger protein 362
Details	302	67	mmu-miR-212-3p	Rdx	radixin
Details	303	67	mmu-miR-212-3p	Sema4g	sema domain, immunoglobulin domain (Ig), transmembrane domain (TM) and short cytoplasmic domain, (semaphorin) 4G
Details	304	67	mmu-miR-212-3p	Arhgap21	Rho GTPase activating protein 21
Details	305	67	mmu-miR-212-3p	Ispd	isoprenoid synthase domain containing
Details	306	67	mmu-miR-212-3p	Tmem79	transmembrane protein 79
Details	307	66	mmu-miR-212-3p	Pprc1	peroxisome proliferative activated receptor, gamma, coactivator-related 1
Details	308	66	mmu-miR-212-3p	Adamts15	a disintegrin-like and metallopeptidase (reprolysin type) with thrombospondin type 1 motif, 15
Details	309	66	mmu-miR-212-3p	Slc30a6	solute carrier family 30 (zinc transporter), member 6
Details	310	66	mmu-miR-212-3p	Tpgs2	tubulin polyglutamylase complex subunit 2
Details	311	66	mmu-miR-212-3p	Prkd1	protein kinase D1
Details	312	66	mmu-miR-212-3p	Kirrel	kirre like nephrin family adhesion molecule 1
Details	313	66	mmu-miR-212-3p	Lipo1	lipase, member O1
Details	314	66	mmu-miR-212-3p	Tnfrsf11b	tumor necrosis factor receptor superfamily, member 11b (osteoprotegerin)
Details	315	66	mmu-miR-212-3p	Med13	mediator complex subunit 13
Details	316	66	mmu-miR-212-3p	Jpt1	Jupiter microtubule associated homolog 1
Details	317	66	mmu-miR-212-3p	Gm8978	predicted gene 8978
Details	318	66	mmu-miR-212-3p	Cacna1c	calcium channel, voltage-dependent, L type, alpha 1C subunit
Details	319	66	mmu-miR-212-3p	Spata13	spermatogenesis associated 13
Details	320	65	mmu-miR-212-3p	Sox11	SRY (sex determining region Y)-box 11
Details	321	65	mmu-miR-212-3p	Tchh	trichohyalin
Details	322	65	mmu-miR-212-3p	Lin9	lin-9 homolog (C. elegans)
Details	323	65	mmu-miR-212-3p	Fbxl20	F-box and leucine-rich repeat protein 20
Details	324	65	mmu-miR-212-3p	Dnaaf3	dynein, axonemal assembly factor 3
Details	325	65	mmu-miR-212-3p	Vdac2	voltage-dependent anion channel 2
Details	326	65	mmu-miR-212-3p	Prr15l	proline rich 15-like
Details	327	65	mmu-miR-212-3p	Gnrhr	gonadotropin releasing hormone receptor
Details	328	64	mmu-miR-212-3p	Pfn2	profilin 2
Details	329	64	mmu-miR-212-3p	Rassf3	Ras association (RalGDS/AF-6) domain family member 3
Details	330	64	mmu-miR-212-3p	Cd3e	CD3 antigen, epsilon polypeptide
Details	331	64	mmu-miR-212-3p	Pcdh15	protocadherin 15
Details	332	64	mmu-miR-212-3p	Fkbp6	FK506 binding protein 6
Details	333	64	mmu-miR-212-3p	Atl3	atlastin GTPase 3
Details	334	64	mmu-miR-212-3p	Rnd3	Rho family GTPase 3
Details	335	64	mmu-miR-212-3p	C9orf72	C9orf72, member of C9orf72-SMCR8 complex
Details	336	64	mmu-miR-212-3p	Gucy1a2	guanylate cyclase 1, soluble, alpha 2
Details	337	64	mmu-miR-212-3p	Parpbp	PARP1 binding protein
Details	338	64	mmu-miR-212-3p	Zfp644	zinc finger protein 644
Details	339	64	mmu-miR-212-3p	Cdc40	cell division cycle 40
Details	340	64	mmu-miR-212-3p	Zbtb24	zinc finger and BTB domain containing 24
Details	341	64	mmu-miR-212-3p	Taf4	TATA-box binding protein associated factor 4
Details	342	64	mmu-miR-212-3p	Sh3rf2	SH3 domain containing ring finger 2
Details	343	63	mmu-miR-212-3p	Fam169a	family with sequence similarity 169, member A
Details	344	63	mmu-miR-212-3p	Wrb	tryptophan rich basic protein
Details	345	63	mmu-miR-212-3p	Fam84b	family with sequence similarity 84, member B
Details	346	63	mmu-miR-212-3p	Lnpep	leucyl/cystinyl aminopeptidase
Details	347	63	mmu-miR-212-3p	Sec16a	SEC16 homolog A, endoplasmic reticulum export factor
Details	348	63	mmu-miR-212-3p	Zc3h12d	zinc finger CCCH type containing 12D
Details	349	63	mmu-miR-212-3p	Ush1g	USH1 protein network component sans
Details	350	63	mmu-miR-212-3p	Sf3b1	splicing factor 3b, subunit 1
Details	351	63	mmu-miR-212-3p	Mob4	MOB family member 4, phocein
Details	352	63	mmu-miR-212-3p	Fam76b	family with sequence similarity 76, member B
Details	353	63	mmu-miR-212-3p	Spin4	spindlin family, member 4
Details	354	63	mmu-miR-212-3p	Tmod2	tropomodulin 2
Details	355	63	mmu-miR-212-3p	Paip2	polyadenylate-binding protein-interacting protein 2
Details	356	63	mmu-miR-212-3p	Cpsf6	cleavage and polyadenylation specific factor 6
Details	357	63	mmu-miR-212-3p	Igf2bp1	insulin-like growth factor 2 mRNA binding protein 1
Details	358	63	mmu-miR-212-3p	Rhpn2	rhophilin, Rho GTPase binding protein 2
Details	359	63	mmu-miR-212-3p	Pacrg	PARK2 co-regulated
Details	360	62	mmu-miR-212-3p	C1ql1	complement component 1, q subcomponent-like 1
Details	361	62	mmu-miR-212-3p	Dusp11	dual specificity phosphatase 11 (RNA/RNP complex 1-interacting)
Details	362	62	mmu-miR-212-3p	Hephl1	hephaestin-like 1
Details	363	62	mmu-miR-212-3p	Myo9a	myosin IXa
Details	364	62	mmu-miR-212-3p	Zyx	zyxin
Details	365	62	mmu-miR-212-3p	Brap	BRCA1 associated protein
Details	366	62	mmu-miR-212-3p	Zfp983	zinc finger protein 983
Details	367	62	mmu-miR-212-3p	Amd2	S-adenosylmethionine decarboxylase 2
Details	368	62	mmu-miR-212-3p	Rap1gds1	RAP1, GTP-GDP dissociation stimulator 1
Details	369	62	mmu-miR-212-3p	Adcy3	adenylate cyclase 3
Details	370	62	mmu-miR-212-3p	Dennd1b	DENN/MADD domain containing 1B
Details	371	62	mmu-miR-212-3p	Slk	STE20-like kinase
Details	372	62	mmu-miR-212-3p	Stag1	stromal antigen 1
Details	373	62	mmu-miR-212-3p	Rgs14	regulator of G-protein signaling 14
Details	374	61	mmu-miR-212-3p	Trmt11	tRNA methyltransferase 11
Details	375	61	mmu-miR-212-3p	Ahsa2	AHA1, activator of heat shock protein ATPase 2
Details	376	61	mmu-miR-212-3p	Mtf2	metal response element binding transcription factor 2
Details	377	61	mmu-miR-212-3p	Twistnb	twist basic helix-loop-helix transcription factor 1 neighbor
Details	378	61	mmu-miR-212-3p	Tspan12	tetraspanin 12
Details	379	61	mmu-miR-212-3p	Creg2	cellular repressor of E1A-stimulated genes 2
Details	380	61	mmu-miR-212-3p	Scn9a	sodium channel, voltage-gated, type IX, alpha
Details	381	61	mmu-miR-212-3p	Hmgxb4	HMG box domain containing 4
Details	382	61	mmu-miR-212-3p	Tut7	terminal uridylyl transferase 7
Details	383	60	mmu-miR-212-3p	Kcnj12	potassium inwardly-rectifying channel, subfamily J, member 12
Details	384	60	mmu-miR-212-3p	Tspyl5	testis-specific protein, Y-encoded-like 5
Details	385	60	mmu-miR-212-3p	Pik3r1	phosphoinositide-3-kinase regulatory subunit 1
Details	386	60	mmu-miR-212-3p	Lrrc72	leucine rich repeat containing 72
Details	387	60	mmu-miR-212-3p	Pkib	protein kinase inhibitor beta, cAMP dependent, testis specific
Details	388	60	mmu-miR-212-3p	Ndrg4	N-myc downstream regulated gene 4
Details	389	60	mmu-miR-212-3p	Ccdc93	coiled-coil domain containing 93
Details	390	60	mmu-miR-212-3p	Tmem169	transmembrane protein 169
Details	391	60	mmu-miR-212-3p	Eif1ax	eukaryotic translation initiation factor 1A, X-linked
Details	392	60	mmu-miR-212-3p	Trib2	tribbles pseudokinase 2
Details	393	60	mmu-miR-212-3p	Gad1	glutamate decarboxylase 1
Details	394	60	mmu-miR-212-3p	AY761185	cDNA sequence AY761185
Details	395	60	mmu-miR-212-3p	Spdya	speedy/RINGO cell cycle regulator family, member A
Details	396	60	mmu-miR-212-3p	Crtc1	CREB regulated transcription coactivator 1
Details	397	60	mmu-miR-212-3p	Tfdp1	transcription factor Dp 1
Details	398	59	mmu-miR-212-3p	Plagl2	pleiomorphic adenoma gene-like 2
Details	399	59	mmu-miR-212-3p	Dcdc2a	doublecortin domain containing 2a
Details	400	59	mmu-miR-212-3p	Vps9d1	VPS9 domain containing 1
Details	401	59	mmu-miR-212-3p	Rasgrp3	RAS, guanyl releasing protein 3
Details	402	59	mmu-miR-212-3p	Fbxw7	F-box and WD-40 domain protein 7
Details	403	59	mmu-miR-212-3p	Nckap5	NCK-associated protein 5
Details	404	59	mmu-miR-212-3p	Rpl7l1	ribosomal protein L7-like 1
Details	405	59	mmu-miR-212-3p	Kdm5c	lysine (K)-specific demethylase 5C
Details	406	59	mmu-miR-212-3p	Sipa1l2	signal-induced proliferation-associated 1 like 2
Details	407	59	mmu-miR-212-3p	Hdac3	histone deacetylase 3
Details	408	59	mmu-miR-212-3p	Pten	phosphatase and tensin homolog
Details	409	59	mmu-miR-212-3p	Cntln	centlein, centrosomal protein
Details	410	59	mmu-miR-212-3p	Ipo9	importin 9
Details	411	59	mmu-miR-212-3p	Hunk	hormonally upregulated Neu-associated kinase
Details	412	59	mmu-miR-212-3p	Bnc2	basonuclin 2
Details	413	59	mmu-miR-212-3p	Zim1	zinc finger, imprinted 1
Details	414	58	mmu-miR-212-3p	Hivep1	human immunodeficiency virus type I enhancer binding protein 1
Details	415	58	mmu-miR-212-3p	Abcc4	ATP-binding cassette, sub-family C (CFTR/MRP), member 4
Details	416	58	mmu-miR-212-3p	Pus10	pseudouridylate synthase 10
Details	417	58	mmu-miR-212-3p	Smyd1	SET and MYND domain containing 1
Details	418	58	mmu-miR-212-3p	Rnf185	ring finger protein 185
Details	419	58	mmu-miR-212-3p	Zhx1	zinc fingers and homeoboxes 1
Details	420	58	mmu-miR-212-3p	Kbtbd6	kelch repeat and BTB (POZ) domain containing 6
Details	421	58	mmu-miR-212-3p	Flrt3	fibronectin leucine rich transmembrane protein 3
Details	422	58	mmu-miR-212-3p	Olfr613	olfactory receptor 613
Details	423	58	mmu-miR-212-3p	Elavl4	ELAV like RNA binding protein 4
Details	424	58	mmu-miR-212-3p	Rab6b	RAB6B, member RAS oncogene family
Details	425	58	mmu-miR-212-3p	Qk	quaking
Details	426	58	mmu-miR-212-3p	Prag1	PEAK1 related kinase activating pseudokinase 1
Details	427	58	mmu-miR-212-3p	Tm4sf1	transmembrane 4 superfamily member 1
Details	428	58	mmu-miR-212-3p	Ints8	integrator complex subunit 8
Details	429	57	mmu-miR-212-3p	Bmpr1a	bone morphogenetic protein receptor, type 1A
Details	430	57	mmu-miR-212-3p	Rbpj	recombination signal binding protein for immunoglobulin kappa J region
Details	431	57	mmu-miR-212-3p	Sec62	SEC62 homolog (S. cerevisiae)
Details	432	57	mmu-miR-212-3p	Mafk	v-maf musculoaponeurotic fibrosarcoma oncogene family, protein K (avian)
Details	433	57	mmu-miR-212-3p	Uba2	ubiquitin-like modifier activating enzyme 2
Details	434	57	mmu-miR-212-3p	Rc3h2	ring finger and CCCH-type zinc finger domains 2
Details	435	57	mmu-miR-212-3p	Slc6a3	solute carrier family 6 (neurotransmitter transporter, dopamine), member 3
Details	436	57	mmu-miR-212-3p	Rbm26	RNA binding motif protein 26
Details	437	57	mmu-miR-212-3p	Sos1	SOS Ras/Rac guanine nucleotide exchange factor 1
Details	438	57	mmu-miR-212-3p	Wdfy1	WD repeat and FYVE domain containing 1
Details	439	57	mmu-miR-212-3p	Rfc1	replication factor C (activator 1) 1
Details	440	57	mmu-miR-212-3p	Itch	itchy, E3 ubiquitin protein ligase
Details	441	57	mmu-miR-212-3p	Wrn	Werner syndrome RecQ like helicase
Details	442	57	mmu-miR-212-3p	Smim8	small integral membrane protein 8
Details	443	57	mmu-miR-212-3p	Tnfsf4	tumor necrosis factor (ligand) superfamily, member 4
Details	444	57	mmu-miR-212-3p	Tmem168	transmembrane protein 168
Details	445	57	mmu-miR-212-3p	Six4	sine oculis-related homeobox 4
Details	446	57	mmu-miR-212-3p	Cd164	CD164 antigen
Details	447	56	mmu-miR-212-3p	Fbrsl1	fibrosin-like 1
Details	448	56	mmu-miR-212-3p	Slc16a10	solute carrier family 16 (monocarboxylic acid transporters), member 10
Details	449	56	mmu-miR-212-3p	Mrpl11	mitochondrial ribosomal protein L11
Details	450	56	mmu-miR-212-3p	Trpc5os	transient receptor potential cation channel, subfamily C, member 5, opposite strand
Details	451	56	mmu-miR-212-3p	Rsl24d1	ribosomal L24 domain containing 1
Details	452	56	mmu-miR-212-3p	Mapk8	mitogen-activated protein kinase 8
Details	453	56	mmu-miR-212-3p	Prl8a9	prolactin family8, subfamily a, member 9
Details	454	56	mmu-miR-212-3p	Tmed7	transmembrane p24 trafficking protein 7
Details	455	56	mmu-miR-212-3p	2021-09-10	septin 10
Details	456	56	mmu-miR-212-3p	Tshr	thyroid stimulating hormone receptor
Details	457	56	mmu-miR-212-3p	Pik3ip1	phosphoinositide-3-kinase interacting protein 1
Details	458	56	mmu-miR-212-3p	Rb1	RB transcriptional corepressor 1
Details	459	56	mmu-miR-212-3p	Acsl4	acyl-CoA synthetase long-chain family member 4
Details	460	56	mmu-miR-212-3p	D2hgdh	D-2-hydroxyglutarate dehydrogenase
Details	461	56	mmu-miR-212-3p	Cdh4	cadherin 4
Details	462	56	mmu-miR-212-3p	Cytl1	cytokine-like 1
Details	463	56	mmu-miR-212-3p	Amot	angiomotin
Details	464	56	mmu-miR-212-3p	Clock	circadian locomotor output cycles kaput
Details	465	55	mmu-miR-212-3p	Tet1	tet methylcytosine dioxygenase 1
Details	466	55	mmu-miR-212-3p	Bdp1	B double prime 1, subunit of RNA polymerase III transcription initiation factor IIIB
Details	467	55	mmu-miR-212-3p	Ptpn21	protein tyrosine phosphatase, non-receptor type 21
Details	468	55	mmu-miR-212-3p	Slc26a4	solute carrier family 26, member 4
Details	469	55	mmu-miR-212-3p	Tsc22d3	TSC22 domain family, member 3
Details	470	55	mmu-miR-212-3p	Adgrf4	adhesion G protein-coupled receptor F4
Details	471	55	mmu-miR-212-3p	Inpp4b	inositol polyphosphate-4-phosphatase, type II
Details	472	55	mmu-miR-212-3p	Actr6	ARP6 actin-related protein 6
Details	473	55	mmu-miR-212-3p	Ppt1	palmitoyl-protein thioesterase 1
Details	474	55	mmu-miR-212-3p	Ptpa	protein phosphatase 2 protein activator
Details	475	54	mmu-miR-212-3p	Scn3a	sodium channel, voltage-gated, type III, alpha
Details	476	54	mmu-miR-212-3p	Aak1	AP2 associated kinase 1
Details	477	54	mmu-miR-212-3p	Slit2	slit guidance ligand 2
Details	478	54	mmu-miR-212-3p	Rcor3	REST corepressor 3
Details	479	54	mmu-miR-212-3p	Cmtm8	CKLF-like MARVEL transmembrane domain containing 8
Details	480	54	mmu-miR-212-3p	Mrpl36	mitochondrial ribosomal protein L36
Details	481	54	mmu-miR-212-3p	Elovl2	elongation of very long chain fatty acids (FEN1/Elo2, SUR4/Elo3, yeast)-like 2
Details	482	54	mmu-miR-212-3p	Fmo5	flavin containing monooxygenase 5
Details	483	54	mmu-miR-212-3p	Kcnma1	potassium large conductance calcium-activated channel, subfamily M, alpha member 1
Details	484	54	mmu-miR-212-3p	Tia1	cytotoxic granule-associated RNA binding protein 1
Details	485	54	mmu-miR-212-3p	Lhx9	LIM homeobox protein 9
Details	486	54	mmu-miR-212-3p	Azin1	antizyme inhibitor 1
Details	487	54	mmu-miR-212-3p	Bbx	bobby sox HMG box containing
Details	488	54	mmu-miR-212-3p	Nt5dc3	5'-nucleotidase domain containing 3
Details	489	54	mmu-miR-212-3p	Mllt6	myeloid/lymphoid or mixed-lineage leukemia; translocated to, 6
Details	490	54	mmu-miR-212-3p	Srebf1	sterol regulatory element binding transcription factor 1
Details	491	54	mmu-miR-212-3p	Cbfa2t2	CBFA2/RUNX1 translocation partner 2
Details	492	54	mmu-miR-212-3p	Kxd1	KxDL motif containing 1
Details	493	53	mmu-miR-212-3p	Grk3	G protein-coupled receptor kinase 3
Details	494	53	mmu-miR-212-3p	C530008M17Rik	RIKEN cDNA C530008M17 gene
Details	495	53	mmu-miR-212-3p	Steap2	six transmembrane epithelial antigen of prostate 2
Details	496	53	mmu-miR-212-3p	Amy2a2	amylase 2a2
Details	497	53	mmu-miR-212-3p	Arid1a	AT rich interactive domain 1A (SWI-like)
Details	498	53	mmu-miR-212-3p	Kat7	K(lysine) acetyltransferase 7
Details	499	53	mmu-miR-212-3p	Smim13	small integral membrane protein 13
Details	500	53	mmu-miR-212-3p	Bzw1	basic leucine zipper and W2 domains 1
Details	501	53	mmu-miR-212-3p	Polr1a	polymerase (RNA) I polypeptide A
Details	502	53	mmu-miR-212-3p	Zfp950	zinc finger protein 950
Details	503	53	mmu-miR-212-3p	Mthfd2	methylenetetrahydrofolate dehydrogenase (NAD+ dependent), methenyltetrahydrofolate cyclohydrolase
Details	504	53	mmu-miR-212-3p	Il11	interleukin 11
Details	505	53	mmu-miR-212-3p	Zbtb18	zinc finger and BTB domain containing 18
Details	506	53	mmu-miR-212-3p	Gria2	glutamate receptor, ionotropic, AMPA2 (alpha 2)
Details	507	53	mmu-miR-212-3p	Amy2a3	amylase 2a3
Details	508	53	mmu-miR-212-3p	Pik3r4	phosphoinositide-3-kinase regulatory subunit 4
Details	509	53	mmu-miR-212-3p	Zc3h14	zinc finger CCCH type containing 14
Details	510	53	mmu-miR-212-3p	Amy2a4	amylase 2a4
Details	511	53	mmu-miR-212-3p	Gpatch8	G patch domain containing 8
Details	512	53	mmu-miR-212-3p	2310057M21Rik	RIKEN cDNA 2310057M21 gene
Details	513	53	mmu-miR-212-3p	Creb1	cAMP responsive element binding protein 1
Details	514	53	mmu-miR-212-3p	Dnajc27	DnaJ heat shock protein family (Hsp40) member C27
Details	515	52	mmu-miR-212-3p	Grm4	glutamate receptor, metabotropic 4
Details	516	52	mmu-miR-212-3p	Ccng2	cyclin G2
Details	517	52	mmu-miR-212-3p	Arhgef10	Rho guanine nucleotide exchange factor (GEF) 10
Details	518	52	mmu-miR-212-3p	Ywhag	tyrosine 3-monooxygenase/tryptophan 5-monooxygenase activation protein, gamma polypeptide
Details	519	52	mmu-miR-212-3p	Cspp1	centrosome and spindle pole associated protein 1
Details	520	52	mmu-miR-212-3p	Phf11d	PHD finger protein 11D
Details	521	52	mmu-miR-212-3p	Srpk2	serine/arginine-rich protein specific kinase 2
Details	522	52	mmu-miR-212-3p	Mtx3	metaxin 3
Details	523	52	mmu-miR-212-3p	Tcf7l1	transcription factor 7 like 1 (T cell specific, HMG box)
Details	524	52	mmu-miR-212-3p	Homer2	homer scaffolding protein 2
Details	525	52	mmu-miR-212-3p	Ctbs	chitobiase
Details	526	52	mmu-miR-212-3p	Liph	lipase, member H
Details	527	52	mmu-miR-212-3p	Mindy3	MINDY lysine 48 deubiquitinase 3
Details	528	52	mmu-miR-212-3p	Cdhr1	cadherin-related family member 1
Details	529	52	mmu-miR-212-3p	Zfc3h1	zinc finger, C3H1-type containing
Details	530	52	mmu-miR-212-3p	Col5a2	collagen, type V, alpha 2
Details	531	52	mmu-miR-212-3p	Gpc3	glypican 3
Details	532	52	mmu-miR-212-3p	Cyp3a13	cytochrome P450, family 3, subfamily a, polypeptide 13
Details	533	52	mmu-miR-212-3p	Hhip	Hedgehog-interacting protein
Details	534	52	mmu-miR-212-3p	Dync1li2	dynein, cytoplasmic 1 light intermediate chain 2
Details	535	52	mmu-miR-212-3p	Glis3	GLIS family zinc finger 3
Details	536	52	mmu-miR-212-3p	Btg2	B cell translocation gene 2, anti-proliferative
Details	537	52	mmu-miR-212-3p	Stk35	serine/threonine kinase 35
Details	538	52	mmu-miR-212-3p	Med22	mediator complex subunit 22
Details	539	52	mmu-miR-212-3p	Pign	phosphatidylinositol glycan anchor biosynthesis, class N
Details	540	51	mmu-miR-212-3p	Ubr3	ubiquitin protein ligase E3 component n-recognin 3
Details	541	51	mmu-miR-212-3p	Vapb	vesicle-associated membrane protein, associated protein B and C
Details	542	51	mmu-miR-212-3p	Ephb2	Eph receptor B2
Details	543	51	mmu-miR-212-3p	Zdhhc7	zinc finger, DHHC domain containing 7
Details	544	51	mmu-miR-212-3p	Mdm4	transformed mouse 3T3 cell double minute 4
Details	545	51	mmu-miR-212-3p	Mapkbp1	mitogen-activated protein kinase binding protein 1
Details	546	51	mmu-miR-212-3p	Kif21a	kinesin family member 21A
Details	547	51	mmu-miR-212-3p	Ikzf2	IKAROS family zinc finger 2
Details	548	51	mmu-miR-212-3p	Manea	mannosidase, endo-alpha
Details	549	51	mmu-miR-212-3p	Star	steroidogenic acute regulatory protein
Details	550	51	mmu-miR-212-3p	Cers2	ceramide synthase 2
Details	551	51	mmu-miR-212-3p	Rnls	renalase, FAD-dependent amine oxidase
Details	552	51	mmu-miR-212-3p	Rnf19a	ring finger protein 19A
Details	553	51	mmu-miR-212-3p	Kif2a	kinesin family member 2A
Details	554	51	mmu-miR-212-3p	Asb3	ankyrin repeat and SOCS box-containing 3
Details	555	51	mmu-miR-212-3p	Nab1	Ngfi-A binding protein 1
Details	556	51	mmu-miR-212-3p	Hspb7	heat shock protein family, member 7 (cardiovascular)
Details	557	51	mmu-miR-212-3p	Asxl1	additional sex combs like 1
Details	558	50	mmu-miR-212-3p	Zc3h8	zinc finger CCCH type containing 8
Details	559	50	mmu-miR-212-3p	Ppfia1	protein tyrosine phosphatase, receptor type, f polypeptide (PTPRF), interacting protein (liprin), alpha 1
Details	560	50	mmu-miR-212-3p	Ccng1	cyclin G1
Details	561	50	mmu-miR-212-3p	Cfl2	cofilin 2, muscle
Details	562	50	mmu-miR-212-3p	Hao1	hydroxyacid oxidase 1, liver
Details	563	50	mmu-miR-212-3p	Cks1brt	CDC28 protein kinase 1b, retrogene
Details	564	50	mmu-miR-212-3p	E130311K13Rik	RIKEN cDNA E130311K13 gene
Details	565	50	mmu-miR-212-3p	Pyurf	Pigy upstream reading frame
Details	566	50	mmu-miR-212-3p	Vps54	VPS54 GARP complex subunit
Details	567	50	mmu-miR-212-3p	Ric3	RIC3 acetylcholine receptor chaperone
Details	568	50	mmu-miR-212-3p	Zfp280d	zinc finger protein 280D
Details	569	50	mmu-miR-212-3p	Isl1	ISL1 transcription factor, LIM/homeodomain
Details	570	50	mmu-miR-212-3p	Nol6	nucleolar protein family 6 (RNA-associated)
Details	571	50	mmu-miR-212-3p	Ado	2-aminoethanethiol (cysteamine) dioxygenase
Details	572	50	mmu-miR-212-3p	Eif5b	eukaryotic translation initiation factor 5B
Details	573	50	mmu-miR-212-3p	Rab11a	RAB11A, member RAS oncogene family
Details	574	50	mmu-miR-212-3p	Tmem167	transmembrane protein 167
Details	575	50	mmu-miR-212-3p	Zscan21	zinc finger and SCAN domain containing 21
Details	576	50	mmu-miR-212-3p	Ssc4d	scavenger receptor cysteine rich family, 4 domains

## Sheet: Targets 146b_miRDB
There are 474 predicted targets for mmu-miR-146b-5p in miRDB.
Target Detail	Target Rank	Target Score	miRNA Name	Gene Symbol	Gene Description
Details	1	100	mmu-miR-146b-5p	Traf6	TNF receptor-associated factor 6
Details	2	99	mmu-miR-146b-5p	Irak1	interleukin-1 receptor-associated kinase 1
Details	3	99	mmu-miR-146b-5p	Clasp1	CLIP associating protein 1
Details	4	98	mmu-miR-146b-5p	Esyt2	extended synaptotagmin-like protein 2
Details	5	97	mmu-miR-146b-5p	Numb	NUMB endocytic adaptor protein
Details	6	96	mmu-miR-146b-5p	Sec23ip	Sec23 interacting protein
Details	7	96	mmu-miR-146b-5p	Appl1	adaptor protein, phosphotyrosine interaction, PH domain and leucine zipper containing 1
Details	8	95	mmu-miR-146b-5p	Kras	Kirsten rat sarcoma viral oncogene homolog
Details	9	95	mmu-miR-146b-5p	Med1	mediator complex subunit 1
Details	10	94	mmu-miR-146b-5p	Paqr5	progestin and adipoQ receptor family member V
Details	11	94	mmu-miR-146b-5p	D030056L22Rik	RIKEN cDNA D030056L22 gene
Details	12	94	mmu-miR-146b-5p	Rbm18	RNA binding motif protein 18
Details	13	94	mmu-miR-146b-5p	Gm813	predicted gene 813
Details	14	94	mmu-miR-146b-5p	Nova1	neuro-oncological ventral antigen 1
Details	15	94	mmu-miR-146b-5p	Eif4g2	eukaryotic translation initiation factor 4, gamma 2
Details	16	94	mmu-miR-146b-5p	Rnls	renalase, FAD-dependent amine oxidase
Details	17	93	mmu-miR-146b-5p	Slc10a3	solute carrier family 10 (sodium/bile acid cotransporter family), member 3
Details	18	93	mmu-miR-146b-5p	Fbxw2	F-box and WD-40 domain protein 2
Details	19	93	mmu-miR-146b-5p	Tdrkh	tudor and KH domain containing protein
Details	20	92	mmu-miR-146b-5p	Eif5a2	eukaryotic translation initiation factor 5A2
Details	21	91	mmu-miR-146b-5p	Hmbox1	homeobox containing 1
Details	22	91	mmu-miR-146b-5p	Sbspon	somatomedin B and thrombospondin, type 1 domain containing
Details	23	91	mmu-miR-146b-5p	Mri1	methylthioribose-1-phosphate isomerase 1
Details	24	90	mmu-miR-146b-5p	Tmem120b	transmembrane protein 120B
Details	25	90	mmu-miR-146b-5p	Phc3	polyhomeotic 3
Details	26	90	mmu-miR-146b-5p	Hnrnpd	heterogeneous nuclear ribonucleoprotein D
Details	27	90	mmu-miR-146b-5p	Btg2	B cell translocation gene 2, anti-proliferative
Details	28	89	mmu-miR-146b-5p	Plscr4	phospholipid scramblase 4
Details	29	89	mmu-miR-146b-5p	Hook3	hook microtubule tethering protein 3
Details	30	89	mmu-miR-146b-5p	B3gnt5	UDP-GlcNAc:betaGal beta-1,3-N-acetylglucosaminyltransferase 5
Details	31	89	mmu-miR-146b-5p	Mr1	major histocompatibility complex, class I-related
Details	32	89	mmu-miR-146b-5p	Tgm2	transglutaminase 2, C polypeptide
Details	33	89	mmu-miR-146b-5p	Bcorl1	BCL6 co-repressor-like 1
Details	34	88	mmu-miR-146b-5p	Lsm11	U7 snRNP-specific Sm-like protein LSM11
Details	35	88	mmu-miR-146b-5p	Card10	caspase recruitment domain family, member 10
Details	36	88	mmu-miR-146b-5p	Dusp16	dual specificity phosphatase 16
Details	37	88	mmu-miR-146b-5p	Hipk3	homeodomain interacting protein kinase 3
Details	38	88	mmu-miR-146b-5p	Cdc37l1	cell division cycle 37-like 1
Details	39	88	mmu-miR-146b-5p	Hnrnpa2b1	heterogeneous nuclear ribonucleoprotein A2/B1
Details	40	88	mmu-miR-146b-5p	Pls3	plastin 3 (T-isoform)
Details	41	87	mmu-miR-146b-5p	Samt1	spermatogenesis associated multipass transmembrane protein 1
Details	42	87	mmu-miR-146b-5p	Fopnl	Fgfr1op N-terminal like
Details	43	87	mmu-miR-146b-5p	4921511M17Rik	RIKEN cDNA 4921511M17 gene
Details	44	87	mmu-miR-146b-5p	Gm16445	predicted pseudogene 16445
Details	45	87	mmu-miR-146b-5p	Gm10057	predicted gene 10057
Details	46	87	mmu-miR-146b-5p	Mmp16	matrix metallopeptidase 16
Details	47	87	mmu-miR-146b-5p	Gm15140	predicted gene 15140
Details	48	86	mmu-miR-146b-5p	Elf1	E74-like factor 1
Details	49	86	mmu-miR-146b-5p	Golph3l	golgi phosphoprotein 3-like
Details	50	86	mmu-miR-146b-5p	Wdcp	WD repeat and coiled coil containing
Details	51	86	mmu-miR-146b-5p	Sema3g	sema domain, immunoglobulin domain (Ig), short basic domain, secreted, (semaphorin) 3G
Details	52	86	mmu-miR-146b-5p	Rassf9	Ras association (RalGDS/AF-6) domain family (N-terminal) member 9
Details	53	86	mmu-miR-146b-5p	Snx22	sorting nexin 22
Details	54	86	mmu-miR-146b-5p	Abl2	v-abl Abelson murine leukemia viral oncogene 2 (arg, Abelson-related gene)
Details	55	86	mmu-miR-146b-5p	Osbpl6	oxysterol binding protein-like 6
Details	56	85	mmu-miR-146b-5p	Flna	filamin, alpha
Details	57	85	mmu-miR-146b-5p	Dcaf12	DDB1 and CUL4 associated factor 12
Details	58	85	mmu-miR-146b-5p	Ints2	integrator complex subunit 2
Details	59	84	mmu-miR-146b-5p	Gid8	GID complex subunit 8
Details	60	84	mmu-miR-146b-5p	Cep170b	centrosomal protein 170B
Details	61	84	mmu-miR-146b-5p	Zfyve1	zinc finger, FYVE domain containing 1
Details	62	84	mmu-miR-146b-5p	Nfat5	nuclear factor of activated T cells 5
Details	63	84	mmu-miR-146b-5p	Tanc2	tetratricopeptide repeat, ankyrin repeat and coiled-coil containing 2
Details	64	83	mmu-miR-146b-5p	Slc38a5	solute carrier family 38, member 5
Details	65	83	mmu-miR-146b-5p	Slc46a2	solute carrier family 46, member 2
Details	66	83	mmu-miR-146b-5p	Prg4	proteoglycan 4 (megakaryocyte stimulating factor, articular superficial zone protein)
Details	67	83	mmu-miR-146b-5p	Uqcrq	ubiquinol-cytochrome c reductase, complex III subunit VII
Details	68	83	mmu-miR-146b-5p	Bend4	BEN domain containing 4
Details	69	83	mmu-miR-146b-5p	Ino80d	INO80 complex subunit D
Details	70	83	mmu-miR-146b-5p	Sntn	sentan, cilia apical structure protein
Details	71	82	mmu-miR-146b-5p	P2ry1	purinergic receptor P2Y, G-protein coupled 1
Details	72	82	mmu-miR-146b-5p	Zfp532	zinc finger protein 532
Details	73	82	mmu-miR-146b-5p	Gatb	glutamyl-tRNA(Gln) amidotransferase, subunit B
Details	74	82	mmu-miR-146b-5p	Ptpra	protein tyrosine phosphatase, receptor type, A
Details	75	81	mmu-miR-146b-5p	Erbb4	erb-b2 receptor tyrosine kinase 4
Details	76	81	mmu-miR-146b-5p	Kdm2b	lysine (K)-specific demethylase 2B
Details	77	81	mmu-miR-146b-5p	Vcan	versican
Details	78	81	mmu-miR-146b-5p	Wdfy4	WD repeat and FYVE domain containing 4
Details	79	81	mmu-miR-146b-5p	C530008M17Rik	RIKEN cDNA C530008M17 gene
Details	80	81	mmu-miR-146b-5p	Slc20a1	solute carrier family 20, member 1
Details	81	81	mmu-miR-146b-5p	Ccdc117	coiled-coil domain containing 117
Details	82	81	mmu-miR-146b-5p	Lrrtm2	leucine rich repeat transmembrane neuronal 2
Details	83	80	mmu-miR-146b-5p	Lrrc15	leucine rich repeat containing 15
Details	84	80	mmu-miR-146b-5p	Cnot6l	CCR4-NOT transcription complex, subunit 6-like
Details	85	80	mmu-miR-146b-5p	Mtpap	mitochondrial poly(A) polymerase
Details	86	80	mmu-miR-146b-5p	Zfp512b	zinc finger protein 512B
Details	87	80	mmu-miR-146b-5p	Samd8	sterile alpha motif domain containing 8
Details	88	80	mmu-miR-146b-5p	Fgl2	fibrinogen-like protein 2
Details	89	80	mmu-miR-146b-5p	Stx2	syntaxin 2
Details	90	80	mmu-miR-146b-5p	1190002N15Rik	RIKEN cDNA 1190002N15 gene
Details	91	80	mmu-miR-146b-5p	Olfr212	olfactory receptor 212
Details	92	80	mmu-miR-146b-5p	Nkiras1	NFKB inhibitor interacting Ras-like protein 1
Details	93	80	mmu-miR-146b-5p	Susd6	sushi domain containing 6
Details	94	80	mmu-miR-146b-5p	Fign	fidgetin
Details	95	80	mmu-miR-146b-5p	Olfm5	olfactomedin 5
Details	96	79	mmu-miR-146b-5p	Gdnf	glial cell line derived neurotrophic factor
Details	97	79	mmu-miR-146b-5p	Ipcef1	interaction protein for cytohesin exchange factors 1
Details	98	79	mmu-miR-146b-5p	Rer1	retention in endoplasmic reticulum sorting receptor 1
Details	99	79	mmu-miR-146b-5p	Mb21d2	Mab-21 domain containing 2
Details	100	79	mmu-miR-146b-5p	Sh3rf3	SH3 domain containing ring finger 3
Details	101	79	mmu-miR-146b-5p	1700021F05Rik	RIKEN cDNA 1700021F05 gene
Details	102	79	mmu-miR-146b-5p	Rufy2	RUN and FYVE domain-containing 2
Details	103	79	mmu-miR-146b-5p	Siah2	siah E3 ubiquitin protein ligase 2
Details	104	79	mmu-miR-146b-5p	Tmx4	thioredoxin-related transmembrane protein 4
Details	105	79	mmu-miR-146b-5p	Map1b	microtubule-associated protein 1B
Details	106	79	mmu-miR-146b-5p	Elavl1	ELAV (embryonic lethal, abnormal vision)-like 1 (Hu antigen R)
Details	107	78	mmu-miR-146b-5p	Syt1	synaptotagmin I
Details	108	78	mmu-miR-146b-5p	Cnot6	CCR4-NOT transcription complex, subunit 6
Details	109	78	mmu-miR-146b-5p	Rc3h1	RING CCCH (C3H) domains 1
Details	110	78	mmu-miR-146b-5p	Cp	ceruloplasmin
Details	111	78	mmu-miR-146b-5p	Parp1	poly (ADP-ribose) polymerase family, member 1
Details	112	78	mmu-miR-146b-5p	Deptor	DEP domain containing MTOR-interacting protein
Details	113	78	mmu-miR-146b-5p	Ttyh1	tweety family member 1
Details	114	78	mmu-miR-146b-5p	Slc12a6	solute carrier family 12, member 6
Details	115	77	mmu-miR-146b-5p	Ralgps2	Ral GEF with PH domain and SH3 binding motif 2
Details	116	77	mmu-miR-146b-5p	Xaf1	XIAP associated factor 1
Details	117	77	mmu-miR-146b-5p	Krtap4-7	keratin associated protein 4-7
Details	118	77	mmu-miR-146b-5p	Ttc37	tetratricopeptide repeat domain 37
Details	119	77	mmu-miR-146b-5p	Hic2	hypermethylated in cancer 2
Details	120	77	mmu-miR-146b-5p	Zfp518a	zinc finger protein 518A
Details	121	77	mmu-miR-146b-5p	Ywhab	tyrosine 3-monooxygenase/tryptophan 5-monooxygenase activation protein, beta polypeptide
Details	122	76	mmu-miR-146b-5p	Kctd9	potassium channel tetramerisation domain containing 9
Details	123	76	mmu-miR-146b-5p	Hormad1	HORMA domain containing 1
Details	124	76	mmu-miR-146b-5p	Map3k8	mitogen-activated protein kinase kinase kinase 8
Details	125	76	mmu-miR-146b-5p	Tmem218	transmembrane protein 218
Details	126	76	mmu-miR-146b-5p	Rbm33	RNA binding motif protein 33
Details	127	75	mmu-miR-146b-5p	Bivm	basic, immunoglobulin-like variable motif containing
Details	128	75	mmu-miR-146b-5p	Syt11	synaptotagmin XI
Details	129	75	mmu-miR-146b-5p	Kcnk10	potassium channel, subfamily K, member 10
Details	130	75	mmu-miR-146b-5p	Met	met proto-oncogene
Details	131	75	mmu-miR-146b-5p	Homer2	homer scaffolding protein 2
Details	132	75	mmu-miR-146b-5p	Taf9b	TATA-box binding protein associated factor 9B
Details	133	75	mmu-miR-146b-5p	Rarb	retinoic acid receptor, beta
Details	134	75	mmu-miR-146b-5p	Gmps	guanine monophosphate synthetase
Details	135	75	mmu-miR-146b-5p	Amotl2	angiomotin-like 2
Details	136	75	mmu-miR-146b-5p	Gab3	growth factor receptor bound protein 2-associated protein 3
Details	137	74	mmu-miR-146b-5p	Creb1	cAMP responsive element binding protein 1
Details	138	74	mmu-miR-146b-5p	Cpxm2	carboxypeptidase X 2 (M14 family)
Details	139	74	mmu-miR-146b-5p	Srd5a1	steroid 5 alpha-reductase 1
Details	140	74	mmu-miR-146b-5p	Zfp444	zinc finger protein 444
Details	141	74	mmu-miR-146b-5p	Nbas	neuroblastoma amplified sequence
Details	142	74	mmu-miR-146b-5p	Braf	Braf transforming gene
Details	143	74	mmu-miR-146b-5p	Bcl2l13	BCL2-like 13 (apoptosis facilitator)
Details	144	73	mmu-miR-146b-5p	Mlf2	myeloid leukemia factor 2
Details	145	73	mmu-miR-146b-5p	Yipf7	Yip1 domain family, member 7
Details	146	73	mmu-miR-146b-5p	Hey2	hairy/enhancer-of-split related with YRPW motif 2
Details	147	73	mmu-miR-146b-5p	Zdhhc3	zinc finger, DHHC domain containing 3
Details	148	73	mmu-miR-146b-5p	Prpf38a	PRP38 pre-mRNA processing factor 38 (yeast) domain containing A
Details	149	73	mmu-miR-146b-5p	Robo1	roundabout guidance receptor 1
Details	150	73	mmu-miR-146b-5p	Dnase2b	deoxyribonuclease II beta
Details	151	73	mmu-miR-146b-5p	Hspa13	heat shock protein 70 family, member 13
Details	152	73	mmu-miR-146b-5p	Dzank1	double zinc ribbon and ankyrin repeat domains 1
Details	153	73	mmu-miR-146b-5p	Ndor1	NADPH dependent diflavin oxidoreductase 1
Details	154	73	mmu-miR-146b-5p	Bcl11a	B cell CLL/lymphoma 11A (zinc finger protein)
Details	155	73	mmu-miR-146b-5p	Ndufaf5	NADH:ubiquinone oxidoreductase complex assembly factor 5
Details	156	73	mmu-miR-146b-5p	Alx4	aristaless-like homeobox 4
Details	157	73	mmu-miR-146b-5p	Sgcb	sarcoglycan, beta (dystrophin-associated glycoprotein)
Details	158	73	mmu-miR-146b-5p	Znrf3	zinc and ring finger 3
Details	159	73	mmu-miR-146b-5p	Naa50	N(alpha)-acetyltransferase 50, NatE catalytic subunit
Details	160	73	mmu-miR-146b-5p	Slc1a2	solute carrier family 1 (glial high affinity glutamate transporter), member 2
Details	161	72	mmu-miR-146b-5p	Cdh5	cadherin 5
Details	162	72	mmu-miR-146b-5p	Fmo1	flavin containing monooxygenase 1
Details	163	72	mmu-miR-146b-5p	Ppm1h	protein phosphatase 1H (PP2C domain containing)
Details	164	72	mmu-miR-146b-5p	Tasp1	taspase, threonine aspartase 1
Details	165	72	mmu-miR-146b-5p	Anxa4	annexin A4
Details	166	72	mmu-miR-146b-5p	Cpd	carboxypeptidase D
Details	167	72	mmu-miR-146b-5p	Syn3	synapsin III
Details	168	71	mmu-miR-146b-5p	Brd9	bromodomain containing 9
Details	169	71	mmu-miR-146b-5p	Srsf6	serine/arginine-rich splicing factor 6
Details	170	71	mmu-miR-146b-5p	Adarb1	adenosine deaminase, RNA-specific, B1
Details	171	71	mmu-miR-146b-5p	Rnf169	ring finger protein 169
Details	172	71	mmu-miR-146b-5p	2610044O15Rik8	RIKEN cDNA 2610044O15 gene
Details	173	71	mmu-miR-146b-5p	Zfp367	zinc finger protein 367
Details	174	71	mmu-miR-146b-5p	Dip2a	disco interacting protein 2 homolog A
Details	175	71	mmu-miR-146b-5p	Zfp94	zinc finger protein 94
Details	176	71	mmu-miR-146b-5p	Notch1	notch 1
Details	177	71	mmu-miR-146b-5p	Zfp870	zinc finger protein 870
Details	178	70	mmu-miR-146b-5p	Zdhhc17	zinc finger, DHHC domain containing 17
Details	179	70	mmu-miR-146b-5p	Rnf26	ring finger protein 26
Details	180	70	mmu-miR-146b-5p	Pphln1	periphilin 1
Details	181	70	mmu-miR-146b-5p	Zbtb25	zinc finger and BTB domain containing 25
Details	182	70	mmu-miR-146b-5p	Camta1	calmodulin binding transcription activator 1
Details	183	70	mmu-miR-146b-5p	Klhl42	kelch-like 42
Details	184	70	mmu-miR-146b-5p	Ctdspl2	CTD (carboxy-terminal domain, RNA polymerase II, polypeptide A) small phosphatase like 2
Details	185	70	mmu-miR-146b-5p	Tmem45a2	transmembrane protein 45A2
Details	186	70	mmu-miR-146b-5p	Nebl	nebulette
Details	187	70	mmu-miR-146b-5p	Asb4	ankyrin repeat and SOCS box-containing 4
Details	188	70	mmu-miR-146b-5p	Baiap2l1	BAI1-associated protein 2-like 1
Details	189	69	mmu-miR-146b-5p	Cdk5	cyclin-dependent kinase 5
Details	190	69	mmu-miR-146b-5p	Samd7	sterile alpha motif domain containing 7
Details	191	69	mmu-miR-146b-5p	Serpina3k	serine (or cysteine) peptidase inhibitor, clade A, member 3K
Details	192	69	mmu-miR-146b-5p	Prx	periaxin
Details	193	69	mmu-miR-146b-5p	Mcfd2	multiple coagulation factor deficiency 2
Details	194	69	mmu-miR-146b-5p	Magi3	membrane associated guanylate kinase, WW and PDZ domain containing 3
Details	195	69	mmu-miR-146b-5p	Trpc1	transient receptor potential cation channel, subfamily C, member 1
Details	196	68	mmu-miR-146b-5p	Trim2	tripartite motif-containing 2
Details	197	68	mmu-miR-146b-5p	Usp3	ubiquitin specific peptidase 3
Details	198	68	mmu-miR-146b-5p	Abcf3	ATP-binding cassette, sub-family F (GCN20), member 3
Details	199	68	mmu-miR-146b-5p	Cdh3	cadherin 3
Details	200	68	mmu-miR-146b-5p	Kctd15	potassium channel tetramerisation domain containing 15
Details	201	68	mmu-miR-146b-5p	Ror1	receptor tyrosine kinase-like orphan receptor 1
Details	202	68	mmu-miR-146b-5p	Cggbp1	CGG triplet repeat binding protein 1
Details	203	68	mmu-miR-146b-5p	Ccn4	cellular communication network factor 4
Details	204	68	mmu-miR-146b-5p	Them6	thioesterase superfamily member 6
Details	205	68	mmu-miR-146b-5p	Myt1	myelin transcription factor 1
Details	206	68	mmu-miR-146b-5p	Prrx1	paired related homeobox 1
Details	207	68	mmu-miR-146b-5p	Gdap2	ganglioside-induced differentiation-associated-protein 2
Details	208	67	mmu-miR-146b-5p	Anapc1	anaphase promoting complex subunit 1
Details	209	67	mmu-miR-146b-5p	Cxxc4	CXXC finger 4
Details	210	67	mmu-miR-146b-5p	Ssr1	signal sequence receptor, alpha
Details	211	67	mmu-miR-146b-5p	Mfsd4b1	major facilitator superfamily domain containing 4B1
Details	212	67	mmu-miR-146b-5p	Specc1	sperm antigen with calponin homology and coiled-coil domains 1
Details	213	67	mmu-miR-146b-5p	Mamstr	MEF2 activating motif and SAP domain containing transcriptional regulator
Details	214	67	mmu-miR-146b-5p	Apmap	adipocyte plasma membrane associated protein
Details	215	66	mmu-miR-146b-5p	Cnot9	CCR4-NOT transcription complex, subunit 9
Details	216	66	mmu-miR-146b-5p	Sort1	sortilin 1
Details	217	66	mmu-miR-146b-5p	Padi2	peptidyl arginine deiminase, type II
Details	218	66	mmu-miR-146b-5p	Zfp952	zinc finger protein 952
Details	219	66	mmu-miR-146b-5p	Pitpnm2	phosphatidylinositol transfer protein, membrane-associated 2
Details	220	66	mmu-miR-146b-5p	Nup35	nucleoporin 35
Details	221	66	mmu-miR-146b-5p	Tln2	talin 2
Details	222	66	mmu-miR-146b-5p	Scfd1	Sec1 family domain containing 1
Details	223	66	mmu-miR-146b-5p	Dio2	deiodinase, iodothyronine, type II
Details	224	66	mmu-miR-146b-5p	Dazap2	DAZ associated protein 2
Details	225	66	mmu-miR-146b-5p	2021-03-06	membrane-associated ring finger (C3HC4) 6
Details	226	66	mmu-miR-146b-5p	Zfp39	zinc finger protein 39
Details	227	66	mmu-miR-146b-5p	Rnf130	ring finger protein 130
Details	228	66	mmu-miR-146b-5p	Gm5111	predicted gene 5111
Details	229	66	mmu-miR-146b-5p	Ank2	ankyrin 2, brain
Details	230	66	mmu-miR-146b-5p	Axl	AXL receptor tyrosine kinase
Details	231	65	mmu-miR-146b-5p	Psmd3	proteasome (prosome, macropain) 26S subunit, non-ATPase, 3
Details	232	65	mmu-miR-146b-5p	Ablim1	actin-binding LIM protein 1
Details	233	65	mmu-miR-146b-5p	Arcn1	archain 1
Details	234	65	mmu-miR-146b-5p	Gimap4	GTPase, IMAP family member 4
Details	235	65	mmu-miR-146b-5p	Ascl4	achaete-scute family bHLH transcription factor 4
Details	236	65	mmu-miR-146b-5p	Clasp2	CLIP associating protein 2
Details	237	65	mmu-miR-146b-5p	Thrb	thyroid hormone receptor beta
Details	238	65	mmu-miR-146b-5p	4930524B15Rik	RIKEN cDNA 4930524B15 gene
Details	239	65	mmu-miR-146b-5p	Tcf4	transcription factor 4
Details	240	65	mmu-miR-146b-5p	Kcnrg	potassium channel regulator
Details	241	65	mmu-miR-146b-5p	Ppp3r2	protein phosphatase 3, regulatory subunit B, alpha isoform (calcineurin B, type II)
Details	242	65	mmu-miR-146b-5p	Rnmt	RNA (guanine-7-) methyltransferase
Details	243	64	mmu-miR-146b-5p	G2e3	G2/M-phase specific E3 ubiquitin ligase
Details	244	64	mmu-miR-146b-5p	Macc1	metastasis associated in colon cancer 1
Details	245	64	mmu-miR-146b-5p	Vasn	vasorin
Details	246	64	mmu-miR-146b-5p	Abca5	ATP-binding cassette, sub-family A (ABC1), member 5
Details	247	64	mmu-miR-146b-5p	Btg1	B cell translocation gene 1, anti-proliferative
Details	248	64	mmu-miR-146b-5p	Polr2d	polymerase (RNA) II (DNA directed) polypeptide D
Details	249	64	mmu-miR-146b-5p	H2-Q1	histocompatibility 2, Q region locus 1
Details	250	64	mmu-miR-146b-5p	Zfp748	zinc finger protein 748
Details	251	64	mmu-miR-146b-5p	Btf3l4	basic transcription factor 3-like 4
Details	252	64	mmu-miR-146b-5p	Prpf19	pre-mRNA processing factor 19
Details	253	64	mmu-miR-146b-5p	Sass6	SAS-6 centriolar assembly protein
Details	254	64	mmu-miR-146b-5p	Ppp1r11	protein phosphatase 1, regulatory inhibitor subunit 11
Details	255	64	mmu-miR-146b-5p	Smyd1	SET and MYND domain containing 1
Details	256	63	mmu-miR-146b-5p	Kcnj10	potassium inwardly-rectifying channel, subfamily J, member 10
Details	257	63	mmu-miR-146b-5p	Tbc1d9	TBC1 domain family, member 9
Details	258	63	mmu-miR-146b-5p	Dot1l	DOT1-like, histone H3 methyltransferase (S. cerevisiae)
Details	259	63	mmu-miR-146b-5p	Tnrc6b	trinucleotide repeat containing 6b
Details	260	63	mmu-miR-146b-5p	Stxbp1	syntaxin binding protein 1
Details	261	63	mmu-miR-146b-5p	Cyp11b1	cytochrome P450, family 11, subfamily b, polypeptide 1
Details	262	63	mmu-miR-146b-5p	Ubxn7	UBX domain protein 7
Details	263	63	mmu-miR-146b-5p	Cnnm4	cyclin M4
Details	264	63	mmu-miR-146b-5p	Eddm3b	epididymal protein 3B
Details	265	63	mmu-miR-146b-5p	Gria3	glutamate receptor, ionotropic, AMPA3 (alpha 3)
Details	266	62	mmu-miR-146b-5p	Gm21119	predicted gene, 21119
Details	267	62	mmu-miR-146b-5p	Heca	hdc homolog, cell cycle regulator
Details	268	62	mmu-miR-146b-5p	Slc7a4	solute carrier family 7 (cationic amino acid transporter, y+ system), member 4
Details	269	62	mmu-miR-146b-5p	Zyx	zyxin
Details	270	62	mmu-miR-146b-5p	Slc5a3	solute carrier family 5 (inositol transporters), member 3
Details	271	62	mmu-miR-146b-5p	Rbl1	RB transcriptional corepressor like 1
Details	272	62	mmu-miR-146b-5p	F2	coagulation factor II
Details	273	62	mmu-miR-146b-5p	Tacstd2	tumor-associated calcium signal transducer 2
Details	274	62	mmu-miR-146b-5p	Shq1	SHQ1 homolog (S. cerevisiae)
Details	275	62	mmu-miR-146b-5p	Zfp955b	zinc finger protein 955B
Details	276	62	mmu-miR-146b-5p	Strbp	spermatid perinuclear RNA binding protein
Details	277	62	mmu-miR-146b-5p	Samd10	sterile alpha motif domain containing 10
Details	278	62	mmu-miR-146b-5p	Rps15a	ribosomal protein S15A
Details	279	62	mmu-miR-146b-5p	Slc22a3	solute carrier family 22 (organic cation transporter), member 3
Details	280	61	mmu-miR-146b-5p	Plek	pleckstrin
Details	281	61	mmu-miR-146b-5p	Leprotl1	leptin receptor overlapping transcript-like 1
Details	282	61	mmu-miR-146b-5p	Gpx6	glutathione peroxidase 6
Details	283	61	mmu-miR-146b-5p	Esrrb	estrogen related receptor, beta
Details	284	61	mmu-miR-146b-5p	Senp6	SUMO/sentrin specific peptidase 6
Details	285	61	mmu-miR-146b-5p	Sgo2a	shugoshin 2A
Details	286	61	mmu-miR-146b-5p	Enpp6	ectonucleotide pyrophosphatase/phosphodiesterase 6
Details	287	61	mmu-miR-146b-5p	Zfp286	zinc finger protein 286
Details	288	61	mmu-miR-146b-5p	Vapb	vesicle-associated membrane protein, associated protein B and C
Details	289	61	mmu-miR-146b-5p	Ift140	intraflagellar transport 140
Details	290	61	mmu-miR-146b-5p	Btaf1	B-TFIID TATA-box binding protein associated factor 1
Details	291	61	mmu-miR-146b-5p	Cdh12	cadherin 12
Details	292	61	mmu-miR-146b-5p	Zxdb	zinc finger, X-linked, duplicated B
Details	293	61	mmu-miR-146b-5p	Svs6	seminal vesicle secretory protein 6
Details	294	60	mmu-miR-146b-5p	Cst10	cystatin 10 (chondrocytes)
Details	295	60	mmu-miR-146b-5p	Fam210b	family with sequence similarity 210, member B
Details	296	60	mmu-miR-146b-5p	Midn	midnolin
Details	297	60	mmu-miR-146b-5p	Hoxa5	homeobox A5
Details	298	60	mmu-miR-146b-5p	Sub1	SUB1 homolog (S. cerevisiae)
Details	299	60	mmu-miR-146b-5p	Lss	lanosterol synthase
Details	300	60	mmu-miR-146b-5p	Cemip	cell migration inducing protein, hyaluronan binding
Details	301	60	mmu-miR-146b-5p	4930402K13Rik	RIKEN cDNA 4930402K13 gene
Details	302	60	mmu-miR-146b-5p	Zfp955a	zinc finger protein 955A
Details	303	60	mmu-miR-146b-5p	Zfp236	zinc finger protein 236
Details	304	60	mmu-miR-146b-5p	Vps13b	vacuolar protein sorting 13B
Details	305	60	mmu-miR-146b-5p	Tmem154	transmembrane protein 154
Details	306	60	mmu-miR-146b-5p	Ramp1	receptor (calcitonin) activity modifying protein 1
Details	307	60	mmu-miR-146b-5p	Dcx	doublecortin
Details	308	60	mmu-miR-146b-5p	Fam84a	family with sequence similarity 84, member A
Details	309	59	mmu-miR-146b-5p	Zfp7	zinc finger protein 7
Details	310	59	mmu-miR-146b-5p	Slamf1	signaling lymphocytic activation molecule family member 1
Details	311	59	mmu-miR-146b-5p	Defb29	defensin beta 29
Details	312	59	mmu-miR-146b-5p	Fam219a	family with sequence similarity 219, member A
Details	313	59	mmu-miR-146b-5p	Ece1	endothelin converting enzyme 1
Details	314	59	mmu-miR-146b-5p	Nudt13	nudix (nucleoside diphosphate linked moiety X)-type motif 13
Details	315	59	mmu-miR-146b-5p	Tmx3	thioredoxin-related transmembrane protein 3
Details	316	59	mmu-miR-146b-5p	Ptrh2	peptidyl-tRNA hydrolase 2
Details	317	59	mmu-miR-146b-5p	Dcaf7	DDB1 and CUL4 associated factor 7
Details	318	59	mmu-miR-146b-5p	Fstl3	follistatin-like 3
Details	319	59	mmu-miR-146b-5p	Brwd1	bromodomain and WD repeat domain containing 1
Details	320	59	mmu-miR-146b-5p	Defb20	defensin beta 20
Details	321	58	mmu-miR-146b-5p	Adam22	a disintegrin and metallopeptidase domain 22
Details	322	58	mmu-miR-146b-5p	Fam234b	family with sequence similarity 234, member B
Details	323	58	mmu-miR-146b-5p	Samd12	sterile alpha motif domain containing 12
Details	324	58	mmu-miR-146b-5p	Gm14085	predicted gene 14085
Details	325	58	mmu-miR-146b-5p	Hipk1	homeodomain interacting protein kinase 1
Details	326	58	mmu-miR-146b-5p	Slc23a2	solute carrier family 23 (nucleobase transporters), member 2
Details	327	58	mmu-miR-146b-5p	Itga8	integrin alpha 8
Details	328	58	mmu-miR-146b-5p	Ppm1k	protein phosphatase 1K (PP2C domain containing)
Details	329	58	mmu-miR-146b-5p	Shisal1	shisa like 1
Details	330	58	mmu-miR-146b-5p	Slc28a2	solute carrier family 28 (sodium-coupled nucleoside transporter), member 2
Details	331	58	mmu-miR-146b-5p	Irf6	interferon regulatory factor 6
Details	332	58	mmu-miR-146b-5p	Olfr920	olfactory receptor 920
Details	333	58	mmu-miR-146b-5p	Teddm1b	transmembrane epididymal protein 1B
Details	334	58	mmu-miR-146b-5p	Cmtm2a	CKLF-like MARVEL transmembrane domain containing 2A
Details	335	58	mmu-miR-146b-5p	Rfc1	replication factor C (activator 1) 1
Details	336	58	mmu-miR-146b-5p	Cntfr	ciliary neurotrophic factor receptor
Details	337	58	mmu-miR-146b-5p	Zfp811	zinc finger protein 811
Details	338	58	mmu-miR-146b-5p	Cd86	CD86 antigen
Details	339	58	mmu-miR-146b-5p	Col4a3	collagen, type IV, alpha 3
Details	340	58	mmu-miR-146b-5p	Lrrc75b	leucine rich repeat containing 75B
Details	341	57	mmu-miR-146b-5p	Ntng1	netrin G1
Details	342	57	mmu-miR-146b-5p	Reln	reelin
Details	343	57	mmu-miR-146b-5p	C330007P06Rik	RIKEN cDNA C330007P06 gene
Details	344	57	mmu-miR-146b-5p	Sae1	SUMO1 activating enzyme subunit 1
Details	345	57	mmu-miR-146b-5p	Rtraf	RNA transcription, translation and transport factor
Details	346	57	mmu-miR-146b-5p	Serinc1	serine incorporator 1
Details	347	57	mmu-miR-146b-5p	Ispd	isoprenoid synthase domain containing
Details	348	57	mmu-miR-146b-5p	Ms4a2	membrane-spanning 4-domains, subfamily A, member 2
Details	349	57	mmu-miR-146b-5p	Nmu	neuromedin U
Details	350	57	mmu-miR-146b-5p	Tmem242	transmembrane protein 242
Details	351	57	mmu-miR-146b-5p	Purb	purine rich element binding protein B
Details	352	56	mmu-miR-146b-5p	Fam210a	family with sequence similarity 210, member A
Details	353	56	mmu-miR-146b-5p	Tfdp2	transcription factor Dp 2
Details	354	56	mmu-miR-146b-5p	Scai	suppressor of cancer cell invasion
Details	355	56	mmu-miR-146b-5p	Nsd1	nuclear receptor-binding SET-domain protein 1
Details	356	56	mmu-miR-146b-5p	Cecr2	CECR2, histone acetyl-lysine reader
Details	357	56	mmu-miR-146b-5p	Chuk	conserved helix-loop-helix ubiquitous kinase
Details	358	56	mmu-miR-146b-5p	Mgat1	mannoside acetylglucosaminyltransferase 1
Details	359	56	mmu-miR-146b-5p	Itm2b	integral membrane protein 2B
Details	360	56	mmu-miR-146b-5p	Olfml1	olfactomedin-like 1
Details	361	56	mmu-miR-146b-5p	Ogfod1	2-oxoglutarate and iron-dependent oxygenase domain containing 1
Details	362	56	mmu-miR-146b-5p	Dock8	dedicator of cytokinesis 8
Details	363	56	mmu-miR-146b-5p	Tgm3	transglutaminase 3, E polypeptide
Details	364	56	mmu-miR-146b-5p	Caprin2	caprin family member 2
Details	365	56	mmu-miR-146b-5p	Fbxo45	F-box protein 45
Details	366	56	mmu-miR-146b-5p	Timm29	translocase of inner mitochondrial membrane 29
Details	367	55	mmu-miR-146b-5p	Ptprb	protein tyrosine phosphatase, receptor type, B
Details	368	55	mmu-miR-146b-5p	Thumpd1	THUMP domain containing 1
Details	369	55	mmu-miR-146b-5p	Pdlim5	PDZ and LIM domain 5
Details	370	55	mmu-miR-146b-5p	Sfxn1	sideroflexin 1
Details	371	55	mmu-miR-146b-5p	Terb2	telomere repeat binding bouquet formation protein 2
Details	372	55	mmu-miR-146b-5p	Retreg3	reticulophagy regulator family member 3
Details	373	55	mmu-miR-146b-5p	Stx3	syntaxin 3
Details	374	55	mmu-miR-146b-5p	Rbpms2	RNA binding protein with multiple splicing 2
Details	375	55	mmu-miR-146b-5p	Cd4	CD4 antigen
Details	376	55	mmu-miR-146b-5p	Gm5127	predicted gene 5127
Details	377	55	mmu-miR-146b-5p	Phox2b	paired-like homeobox 2b
Details	378	55	mmu-miR-146b-5p	Dph1	diphthamide biosynthesis 1
Details	379	55	mmu-miR-146b-5p	Dusp18	dual specificity phosphatase 18
Details	380	55	mmu-miR-146b-5p	Prr9	proline rich 9
Details	381	55	mmu-miR-146b-5p	Sec61a2	Sec61, alpha subunit 2 (S. cerevisiae)
Details	382	55	mmu-miR-146b-5p	Msh5	mutS homolog 5
Details	383	55	mmu-miR-146b-5p	Nyap2	neuronal tyrosine-phophorylated phosphoinositide 3-kinase adaptor 2
Details	384	55	mmu-miR-146b-5p	Vwf	Von Willebrand factor
Details	385	55	mmu-miR-146b-5p	Gemin7	gem nuclear organelle associated protein 7
Details	386	55	mmu-miR-146b-5p	Zfp111	zinc finger protein 111
Details	387	55	mmu-miR-146b-5p	Pcdh1	protocadherin 1
Details	388	55	mmu-miR-146b-5p	Pknox1	Pbx/knotted 1 homeobox
Details	389	55	mmu-miR-146b-5p	Usf3	upstream transcription factor family member 3
Details	390	54	mmu-miR-146b-5p	Dstn	destrin
Details	391	54	mmu-miR-146b-5p	Riok2	RIO kinase 2
Details	392	54	mmu-miR-146b-5p	Tceanc2	transcription elongation factor A (SII) N-terminal and central domain containing 2
Details	393	54	mmu-miR-146b-5p	Ripor2	RHO family interacting cell polarization regulator 2
Details	394	54	mmu-miR-146b-5p	Enpp4	ectonucleotide pyrophosphatase/phosphodiesterase 4
Details	395	54	mmu-miR-146b-5p	Cln6	ceroid-lipofuscinosis, neuronal 6
Details	396	54	mmu-miR-146b-5p	Tmem216	transmembrane protein 216
Details	397	54	mmu-miR-146b-5p	Zadh2	zinc binding alcohol dehydrogenase, domain containing 2
Details	398	54	mmu-miR-146b-5p	Mfsd4b5	major facilitator superfamily domain containing 4B5
Details	399	54	mmu-miR-146b-5p	Dynll1	dynein light chain LC8-type 1
Details	400	54	mmu-miR-146b-5p	Slc37a3	solute carrier family 37 (glycerol-3-phosphate transporter), member 3
Details	401	54	mmu-miR-146b-5p	Ido2	indoleamine 2,3-dioxygenase 2
Details	402	54	mmu-miR-146b-5p	Vps13d	vacuolar protein sorting 13D
Details	403	54	mmu-miR-146b-5p	Otud7b	OTU domain containing 7B
Details	404	54	mmu-miR-146b-5p	Lipa	lysosomal acid lipase A
Details	405	53	mmu-miR-146b-5p	Gstm2	glutathione S-transferase, mu 2
Details	406	53	mmu-miR-146b-5p	Megf10	multiple EGF-like-domains 10
Details	407	53	mmu-miR-146b-5p	Isoc1	isochorismatase domain containing 1
Details	408	53	mmu-miR-146b-5p	Sowahc	sosondowah ankyrin repeat domain family member C
Details	409	53	mmu-miR-146b-5p	Mosmo	modulator of smoothened
Details	410	53	mmu-miR-146b-5p	Rfx7	regulatory factor X, 7
Details	411	53	mmu-miR-146b-5p	Mtif3	mitochondrial translational initiation factor 3
Details	412	53	mmu-miR-146b-5p	Prom1	prominin 1
Details	413	53	mmu-miR-146b-5p	Pogk	pogo transposable element with KRAB domain
Details	414	53	mmu-miR-146b-5p	Ar	androgen receptor
Details	415	53	mmu-miR-146b-5p	Ola1	Obg-like ATPase 1
Details	416	53	mmu-miR-146b-5p	Hcrtr2	hypocretin (orexin) receptor 2
Details	417	53	mmu-miR-146b-5p	Itga4	integrin alpha 4
Details	418	53	mmu-miR-146b-5p	Ttbk2	tau tubulin kinase 2
Details	419	53	mmu-miR-146b-5p	A1cf	APOBEC1 complementation factor
Details	420	53	mmu-miR-146b-5p	Fam107b	family with sequence similarity 107, member B
Details	421	53	mmu-miR-146b-5p	Zfp938	zinc finger protein 938
Details	422	53	mmu-miR-146b-5p	Irak2	interleukin-1 receptor-associated kinase 2
Details	423	53	mmu-miR-146b-5p	Zfat	zinc finger and AT hook domain containing
Details	424	52	mmu-miR-146b-5p	Arl8a	ADP-ribosylation factor-like 8A
Details	425	52	mmu-miR-146b-5p	Ago1	argonaute RISC catalytic subunit 1
Details	426	52	mmu-miR-146b-5p	Tmod2	tropomodulin 2
Details	427	52	mmu-miR-146b-5p	Snap23	synaptosomal-associated protein 23
Details	428	52	mmu-miR-146b-5p	Armc8	armadillo repeat containing 8
Details	429	52	mmu-miR-146b-5p	Arih1	ariadne RBR E3 ubiquitin protein ligase 1
Details	430	52	mmu-miR-146b-5p	Klhl31	kelch-like 31
Details	431	52	mmu-miR-146b-5p	A3galt2	alpha 1,3-galactosyltransferase 2 (isoglobotriaosylceramide synthase)
Details	432	52	mmu-miR-146b-5p	Wnt1	wingless-type MMTV integration site family, member 1
Details	433	52	mmu-miR-146b-5p	Star	steroidogenic acute regulatory protein
Details	434	52	mmu-miR-146b-5p	Gpr21	G protein-coupled receptor 21
Details	435	52	mmu-miR-146b-5p	Jazf1	JAZF zinc finger 1
Details	436	52	mmu-miR-146b-5p	Lpar2	lysophosphatidic acid receptor 2
Details	437	52	mmu-miR-146b-5p	Lyrm4	LYR motif containing 4
Details	438	52	mmu-miR-146b-5p	Slc38a1	solute carrier family 38, member 1
Details	439	52	mmu-miR-146b-5p	2410141K09Rik	RIKEN cDNA 2410141K09 gene
Details	440	52	mmu-miR-146b-5p	Ovca2	candidate tumor suppressor in ovarian cancer 2
Details	441	52	mmu-miR-146b-5p	Gm21319	predicted gene, 21319
Details	442	52	mmu-miR-146b-5p	Lin7a	lin-7 homolog A (C. elegans)
Details	443	51	mmu-miR-146b-5p	Pitpna	phosphatidylinositol transfer protein, alpha
Details	444	51	mmu-miR-146b-5p	Fbxo38	F-box protein 38
Details	445	51	mmu-miR-146b-5p	Avl9	AVL9 cell migration associated
Details	446	51	mmu-miR-146b-5p	Fosl2	fos-like antigen 2
Details	447	51	mmu-miR-146b-5p	Gdf5	growth differentiation factor 5
Details	448	51	mmu-miR-146b-5p	Hif3a	hypoxia inducible factor 3, alpha subunit
Details	449	51	mmu-miR-146b-5p	Impa1	inositol (myo)-1(or 4)-monophosphatase 1
Details	450	51	mmu-miR-146b-5p	Drp2	dystrophin related protein 2
Details	451	51	mmu-miR-146b-5p	Dynap	dynactin associated protein
Details	452	51	mmu-miR-146b-5p	Fuk	fucokinase
Details	453	51	mmu-miR-146b-5p	Tardbp	TAR DNA binding protein
Details	454	51	mmu-miR-146b-5p	Gpr157	G protein-coupled receptor 157
Details	455	51	mmu-miR-146b-5p	Bahcc1	BAH domain and coiled-coil containing 1
Details	456	51	mmu-miR-146b-5p	Ptpn14	protein tyrosine phosphatase, non-receptor type 14
Details	457	50	mmu-miR-146b-5p	Ceacam2	carcinoembryonic antigen-related cell adhesion molecule 2
Details	458	50	mmu-miR-146b-5p	Gpr141b	G protein-coupled receptor 141B
Details	459	50	mmu-miR-146b-5p	Gclc	glutamate-cysteine ligase, catalytic subunit
Details	460	50	mmu-miR-146b-5p	B3galt2	UDP-Gal:betaGlcNAc beta 1,3-galactosyltransferase, polypeptide 2
Details	461	50	mmu-miR-146b-5p	Ceacam1	carcinoembryonic antigen-related cell adhesion molecule 1
Details	462	50	mmu-miR-146b-5p	Set	SET nuclear oncogene
Details	463	50	mmu-miR-146b-5p	Dmrtc1b	DMRT-like family C1b
Details	464	50	mmu-miR-146b-5p	Poldip3	polymerase (DNA-directed), delta interacting protein 3
Details	465	50	mmu-miR-146b-5p	Ezr	ezrin
Details	466	50	mmu-miR-146b-5p	Colq	collagen-like tail subunit (single strand of homotrimer) of asymmetric acetylcholinesterase
Details	467	50	mmu-miR-146b-5p	Kcnc2	potassium voltage gated channel, Shaw-related subfamily, member 2
Details	468	50	mmu-miR-146b-5p	Nptn	neuroplastin
Details	469	50	mmu-miR-146b-5p	Smad4	SMAD family member 4
Details	470	50	mmu-miR-146b-5p	E130308A19Rik	RIKEN cDNA E130308A19 gene
Details	471	50	mmu-miR-146b-5p	Slc47a1	solute carrier family 47, member 1
Details	472	50	mmu-miR-146b-5p	Lrrk1	leucine-rich repeat kinase 1
Details	473	50	mmu-miR-146b-5p	Cyp2c69	cytochrome P450, family 2, subfamily c, polypeptide 69
Details	474	50	mmu-miR-146b-5p	Atp6v1g3	ATPase, H+ transporting, lysosomal V1 subunit G3

## Sheet: Targets 132_miRDB
There are 30 predicted targets for mmu-miR-132-5p in miRDB.
Target Detail	Target Rank	Target Score	miRNA Name	Gene Symbol	Gene Description
Details	1	98	mmu-miR-132-5p	Irx2	Iroquois homeobox 2
Details	2	93	mmu-miR-132-5p	Bivm	basic, immunoglobulin-like variable motif containing
Details	3	88	mmu-miR-132-5p	Uts2r	urotensin 2 receptor
Details	4	87	mmu-miR-132-5p	Tbc1d31	TBC1 domain family, member 31
Details	5	86	mmu-miR-132-5p	Galnt17	polypeptide N-acetylgalactosaminyltransferase 17
Details	6	86	mmu-miR-132-5p	Rsf1	remodeling and spacing factor 1
Details	7	82	mmu-miR-132-5p	Klc2	kinesin light chain 2
Details	8	79	mmu-miR-132-5p	Tox3	TOX high mobility group box family member 3
Details	9	78	mmu-miR-132-5p	Gbp4	guanylate binding protein 4
Details	10	77	mmu-miR-132-5p	Kank2	KN motif and ankyrin repeat domains 2
Details	11	76	mmu-miR-132-5p	Gprin1	G protein-regulated inducer of neurite outgrowth 1
Details	12	75	mmu-miR-132-5p	Acvr2a	activin receptor IIA
Details	13	75	mmu-miR-132-5p	Itga3	integrin alpha 3
Details	14	67	mmu-miR-132-5p	Gbp3	guanylate binding protein 3
Details	15	66	mmu-miR-132-5p	Piga	phosphatidylinositol glycan anchor biosynthesis, class A
Details	16	66	mmu-miR-132-5p	Snx7	sorting nexin 7
Details	17	64	mmu-miR-132-5p	Hoxb4	homeobox B4
Details	18	63	mmu-miR-132-5p	Slc7a11	solute carrier family 7 (cationic amino acid transporter, y+ system), member 11
Details	19	61	mmu-miR-132-5p	Cldn2	claudin 2
Details	20	59	mmu-miR-132-5p	Pcdh9	protocadherin 9
Details	21	59	mmu-miR-132-5p	Slc20a2	solute carrier family 20, member 2
Details	22	58	mmu-miR-132-5p	Bmp8b	bone morphogenetic protein 8b
Details	23	57	mmu-miR-132-5p	2021-03-11	membrane-associated ring finger (C3HC4) 11
Details	24	57	mmu-miR-132-5p	Midn	midnolin
Details	25	56	mmu-miR-132-5p	Sis	sucrase isomaltase (alpha-glucosidase)
Details	26	55	mmu-miR-132-5p	Adamts9	a disintegrin-like and metallopeptidase (reprolysin type) with thrombospondin type 1 motif, 9
Details	27	55	mmu-miR-132-5p	Mbnl2	muscleblind like splicing factor 2
Details	28	55	mmu-miR-132-5p	Got2	glutamatic-oxaloacetic transaminase 2, mitochondrial
Details	29	54	mmu-miR-132-5p	Vsnl1	visinin-like 1
Details	30	50	mmu-miR-132-5p	Sema4b	sema domain, immunoglobulin domain (Ig), transmembrane domain (TM) and short cytoplasmic domain, (semaphorin) 4B
