# Supplementary material for: Upregulation of miR181a/miR212 Improves Myogenic Commitment in Murine Fusion-Negative Rhabdomyosarcoma
Source: Front Physiol. 2021 Aug 6;12:701354. doi: 10.3389/fphys.2021.701354 (PMC8378536; doi:10.3389/fphys.2021.701354)
Supplement: Supplementary Table 2 — Complete list of s-PMC targets predicted by miRDB upregulated in FN-RMS. [file Table_2.XLSX]

## Sheet: Targets 181a_miRDB
Predicted targets for mmu-miR-181a-5p in miRDB upregulated in FN-RMS
Target Detail	Target Rank	Target Score	miRNA Name	Gene Symbol	Gene Description
Details	12	99	mmu-miR-181a-5p	1700066M21Rik	RIKEN cDNA 1700066M21 gene
Details	13	99	mmu-miR-181a-5p	Entpd6	ectonucleoside triphosphate diphosphohydrolase 6
Details	14	99	mmu-miR-181a-5p	Gm14296	predicted gene 14296
Details	21	99	mmu-miR-181a-5p	Zfp36l2	zinc finger protein 36, C3H type-like 2
Details	25	99	mmu-miR-181a-5p	Larp4	La ribonucleoprotein domain family, member 4
Details	29	99	mmu-miR-181a-5p	Ppip5k2	diphosphoinositol pentakisphosphate kinase 2
Details	37	98	mmu-miR-181a-5p	Spry4	sprouty RTK signaling antagonist 4
Details	44	97	mmu-miR-181a-5p	Btbd3	BTB (POZ) domain containing 3
Details	46	97	mmu-miR-181a-5p	Osbpl3	oxysterol binding protein-like 3
Details	47	97	mmu-miR-181a-5p	Ddx3x	DEAD/H (Asp-Glu-Ala-Asp/His) box polypeptide 3, X-linked
Details	51	97	mmu-miR-181a-5p	Tada2b	transcriptional adaptor 2B
Details	52	97	mmu-miR-181a-5p	Cpne2	copine II
Details	59	97	mmu-miR-181a-5p	Spire1	spire type actin nucleation factor 1
Details	62	97	mmu-miR-181a-5p	Pi4k2b	phosphatidylinositol 4-kinase type 2 beta
Details	64	97	mmu-miR-181a-5p	Hmbs	hydroxymethylbilane synthase
Details	65	97	mmu-miR-181a-5p	Ptbp3	polypyrimidine tract binding protein 3
Details	70	96	mmu-miR-181a-5p	Slc25a37	solute carrier family 25, member 37
Details	75	96	mmu-miR-181a-5p	Tmeff1	transmembrane protein with EGF-like and two follistatin-like domains 1
Details	76	96	mmu-miR-181a-5p	Rbbp7	retinoblastoma binding protein 7, chromatin remodeling factor
Details	78	96	mmu-miR-181a-5p	Trim71	tripartite motif-containing 71
Details	80	96	mmu-miR-181a-5p	Ago2	argonaute RISC catalytic subunit 2
Details	81	95	mmu-miR-181a-5p	Rnf34	ring finger protein 34
Details	82	95	mmu-miR-181a-5p	Acsl4	acyl-CoA synthetase long-chain family member 4
Details	84	95	mmu-miR-181a-5p	Fam3c	family with sequence similarity 3, member C
Details	87	95	mmu-miR-181a-5p	Nus1	NUS1 dehydrodolichyl diphosphate synthase subunit
Details	88	95	mmu-miR-181a-5p	Ssx2ip	synovial sarcoma, X 2 interacting protein
Details	90	95	mmu-miR-181a-5p	Txndc12	thioredoxin domain containing 12 (endoplasmic reticulum)
Details	92	95	mmu-miR-181a-5p	Mapk1	mitogen-activated protein kinase 1
Details	97	95	mmu-miR-181a-5p	Lox	lysyl oxidase
Details	104	95	mmu-miR-181a-5p	Patl1	protein associated with topoisomerase II homolog 1 (yeast)
Details	110	94	mmu-miR-181a-5p	Wdr82	WD repeat domain containing 82
Details	113	94	mmu-miR-181a-5p	Gfpt1	glutamine fructose-6-phosphate transaminase 1
Details	116	94	mmu-miR-181a-5p	Gls	glutaminase
Details	120	94	mmu-miR-181a-5p	Ube2b	ubiquitin-conjugating enzyme E2B
Details	124	94	mmu-miR-181a-5p	Tnfaip1	tumor necrosis factor, alpha-induced protein 1 (endothelial)
Details	132	94	mmu-miR-181a-5p	Fam122b	family with sequence similarity 122, member B
Details	142	93	mmu-miR-181a-5p	Cdc40	cell division cycle 40
Details	155	93	mmu-miR-181a-5p	Klf6	Kruppel-like factor 6
Details	161	92	mmu-miR-181a-5p	Gskip	GSK3B interacting protein
Details	168	92	mmu-miR-181a-5p	Sema4g	sema domain, immunoglobulin domain (Ig), transmembrane domain (TM) and short cytoplasmic domain, (semaphorin) 4G
Details	180	91	mmu-miR-181a-5p	Armcx3	armadillo repeat containing, X-linked 3
Details	183	91	mmu-miR-181a-5p	Bcl2l11	BCL2-like 11 (apoptosis facilitator)
Details	189	91	mmu-miR-181a-5p	Tmem165	transmembrane protein 165
Details	195	91	mmu-miR-181a-5p	Rassf1	Ras association (RalGDS/AF-6) domain family member 1
Details	198	91	mmu-miR-181a-5p	Sec24c	Sec24 related gene family, member C (S. cerevisiae)
Details	205	91	mmu-miR-181a-5p	B4galt1	UDP-Gal:betaGlcNAc beta 1,4- galactosyltransferase, polypeptide 1
Details	208	91	mmu-miR-181a-5p	Esm1	endothelial cell-specific molecule 1
Details	211	91	mmu-miR-181a-5p	Lclat1	lysocardiolipin acyltransferase 1
Details	212	91	mmu-miR-181a-5p	Gm6710	predicted gene 6710
Details	217	90	mmu-miR-181a-5p	Plekhj1	pleckstrin homology domain containing, family J member 1
Details	219	90	mmu-miR-181a-5p	Slc2a3	solute carrier family 2 (facilitated glucose transporter), member 3
Details	220	90	mmu-miR-181a-5p	Carm1	coactivator-associated arginine methyltransferase 1
Details	222	90	mmu-miR-181a-5p	Zfp808	zinc finger protein 808
Details	227	90	mmu-miR-181a-5p	Zfp934	zinc finger protein 934
Details	229	90	mmu-miR-181a-5p	Hoxa11	homeobox A11
Details	234	90	mmu-miR-181a-5p	Gm20939	predicted gene, 20939
Details	239	89	mmu-miR-181a-5p	Pdap1	PDGFA associated protein 1
Details	245	89	mmu-miR-181a-5p	Ipo8	importin 8
Details	246	89	mmu-miR-181a-5p	Srsf7	serine/arginine-rich splicing factor 7
Details	249	89	mmu-miR-181a-5p	Tbc1d1	TBC1 domain family, member 1
Details	250	89	mmu-miR-181a-5p	Gm14391	predicted gene 14391
Details	251	89	mmu-miR-181a-5p	Mamdc2	MAM domain containing 2
Details	253	89	mmu-miR-181a-5p	Agfg1	ArfGAP with FG repeats 1
Details	255	89	mmu-miR-181a-5p	Oxsm	3-oxoacyl-ACP synthase, mitochondrial
Details	258	89	mmu-miR-181a-5p	Sin3b	transcriptional regulator, SIN3B (yeast)
Details	259	89	mmu-miR-181a-5p	Ttl	tubulin tyrosine ligase
Details	260	88	mmu-miR-181a-5p	Ppp3r1	protein phosphatase 3, regulatory subunit B, alpha isoform (calcineurin B, type I)
Details	264	88	mmu-miR-181a-5p	Ralgapb	Ral GTPase activating protein, beta subunit (non-catalytic)
Details	270	88	mmu-miR-181a-5p	Gpd2	glycerol phosphate dehydrogenase 2, mitochondrial
Details	271	88	mmu-miR-181a-5p	Msantd3	Myb/SANT-like DNA-binding domain containing 3
Details	273	88	mmu-miR-181a-5p	Rnmt	RNA (guanine-7-) methyltransferase
Details	276	88	mmu-miR-181a-5p	Rlim	ring finger protein, LIM domain interacting
Details	277	88	mmu-miR-181a-5p	Spink2	serine peptidase inhibitor, Kazal type 2
Details	279	88	mmu-miR-181a-5p	Sgpp1	sphingosine-1-phosphate phosphatase 1
Details	281	88	mmu-miR-181a-5p	Lif	leukemia inhibitory factor
Details	282	88	mmu-miR-181a-5p	Aldh3a2	aldehyde dehydrogenase family 3, subfamily A2
Details	283	88	mmu-miR-181a-5p	Hoxa1	homeobox A1
Details	284	87	mmu-miR-181a-5p	Zfp850	zinc finger protein 850
Details	290	87	mmu-miR-181a-5p	Prdm4	PR domain containing 4
Details	293	87	mmu-miR-181a-5p	Tulp4	tubby like protein 4
Details	296	87	mmu-miR-181a-5p	Prkcd	protein kinase C, delta
Details	297	87	mmu-miR-181a-5p	Wsb1	WD repeat and SOCS box-containing 1
Details	300	87	mmu-miR-181a-5p	Gatm	glycine amidinotransferase (L-arginine:glycine amidinotransferase)
Details	301	87	mmu-miR-181a-5p	Cluh	clustered mitochondria (cluA/CLU1) homolog
Details	302	87	mmu-miR-181a-5p	Lrrc8e	leucine rich repeat containing 8 family, member E
Details	312	86	mmu-miR-181a-5p	Phlda1	pleckstrin homology like domain, family A, member 1
Details	320	86	mmu-miR-181a-5p	Bhlhe40	basic helix-loop-helix family, member e40
Details	321	86	mmu-miR-181a-5p	Dusp6	dual specificity phosphatase 6
Details	322	86	mmu-miR-181a-5p	Mpi	mannose phosphate isomerase
Details	327	86	mmu-miR-181a-5p	Rad21	RAD21 cohesin complex component
Details	339	85	mmu-miR-181a-5p	Kpnb1	karyopherin (importin) beta 1
Details	340	85	mmu-miR-181a-5p	Mtpn	myotrophin
Details	341	85	mmu-miR-181a-5p	Ano1	anoctamin 1, calcium activated chloride channel
Details	346	85	mmu-miR-181a-5p	S1pr1	sphingosine-1-phosphate receptor 1
Details	348	85	mmu-miR-181a-5p	Nab1	Ngfi-A binding protein 1
Details	349	85	mmu-miR-181a-5p	Med8	mediator complex subunit 8
Details	359	84	mmu-miR-181a-5p	Grb10	growth factor receptor bound protein 10
Details	363	84	mmu-miR-181a-5p	Hsp90b1	heat shock protein 90, beta (Grp94), member 1
Details	372	83	mmu-miR-181a-5p	Naa15	N(alpha)-acetyltransferase 15, NatA auxiliary subunit
Details	375	83	mmu-miR-181a-5p	Arf6	ADP-ribosylation factor 6
Details	376	83	mmu-miR-181a-5p	Zfp930	zinc finger protein 930
Details	382	82	mmu-miR-181a-5p	Fbxo33	F-box protein 33
Details	384	82	mmu-miR-181a-5p	Psap	prosaposin
Details	391	82	mmu-miR-181a-5p	Tmed4	transmembrane p24 trafficking protein 4
Details	393	82	mmu-miR-181a-5p	Nucks1	nuclear casein kinase and cyclin-dependent kinase substrate 1
Details	401	82	mmu-miR-181a-5p	Dcbld2	discoidin, CUB and LCCL domain containing 2
Details	405	81	mmu-miR-181a-5p	Zbtb41	zinc finger and BTB domain containing 41
Details	413	81	mmu-miR-181a-5p	Mmp14	matrix metallopeptidase 14 (membrane-inserted)
Details	414	81	mmu-miR-181a-5p	Ipmk	inositol polyphosphate multikinase
Details	416	81	mmu-miR-181a-5p	E2f7	E2F transcription factor 7
Details	418	81	mmu-miR-181a-5p	Pdcd6ip	programmed cell death 6 interacting protein
Details	419	81	mmu-miR-181a-5p	5730507C01Rik	RIKEN cDNA 5730507C01 gene
Details	427	80	mmu-miR-181a-5p	Rnf145	ring finger protein 145
Details	430	80	mmu-miR-181a-5p	Luzp1	leucine zipper protein 1
Details	434	80	mmu-miR-181a-5p	Afg3l2	AFG3-like AAA ATPase 2
Details	438	80	mmu-miR-181a-5p	Mfsd1	major facilitator superfamily domain containing 1
Details	440	80	mmu-miR-181a-5p	Tgfbi	transforming growth factor, beta induced
Details	441	80	mmu-miR-181a-5p	Pnrc2	proline-rich nuclear receptor coactivator 2
Details	449	79	mmu-miR-181a-5p	Atp6v1a	ATPase, H+ transporting, lysosomal V1 subunit A
Details	450	79	mmu-miR-181a-5p	Ccnk	cyclin K
Details	452	79	mmu-miR-181a-5p	Fhl2	four and a half LIM domains 2
Details	454	79	mmu-miR-181a-5p	Mex3b	mex3 RNA binding family member B
Details	455	79	mmu-miR-181a-5p	Mgat2	mannoside acetylglucosaminyltransferase 2
Details	458	79	mmu-miR-181a-5p	Ankrd50	ankyrin repeat domain 50
Details	462	79	mmu-miR-181a-5p	Maea	macrophage erythroblast attacher
Details	463	79	mmu-miR-181a-5p	Cul3	cullin 3
Details	466	79	mmu-miR-181a-5p	Gpx8	glutathione peroxidase 8 (putative)
Details	467	79	mmu-miR-181a-5p	Arl5a	ADP-ribosylation factor-like 5A
Details	472	78	mmu-miR-181a-5p	Tm9sf4	transmembrane 9 superfamily protein member 4
Details	475	78	mmu-miR-181a-5p	Naa50	N(alpha)-acetyltransferase 50, NatE catalytic subunit
Details	478	78	mmu-miR-181a-5p	Igf2bp2	insulin-like growth factor 2 mRNA binding protein 2
Details	491	78	mmu-miR-181a-5p	4921524J17Rik	RIKEN cDNA 4921524J17 gene
Details	492	77	mmu-miR-181a-5p	Zfp820	zinc finger protein 820
Details	500	77	mmu-miR-181a-5p	Akirin1	akirin 1
Details	502	77	mmu-miR-181a-5p	Ube2n	ubiquitin-conjugating enzyme E2N
Details	510	77	mmu-miR-181a-5p	Timp3	tissue inhibitor of metalloproteinase 3
Details	512	77	mmu-miR-181a-5p	Derl1	Der1-like domain family, member 1
Details	517	76	mmu-miR-181a-5p	Zdhhc3	zinc finger, DHHC domain containing 3
Details	519	76	mmu-miR-181a-5p	Kif3b	kinesin family member 3B
Details	520	76	mmu-miR-181a-5p	Zfp622	zinc finger protein 622
Details	527	76	mmu-miR-181a-5p	Mrpl16	mitochondrial ribosomal protein L16
Details	530	76	mmu-miR-181a-5p	Ssr1	signal sequence receptor, alpha
Details	533	75	mmu-miR-181a-5p	Zfand5	zinc finger, AN1-type domain 5
Details	535	75	mmu-miR-181a-5p	Snn	stannin
Details	537	75	mmu-miR-181a-5p	Sox11	SRY (sex determining region Y)-box 11
Details	539	75	mmu-miR-181a-5p	Sun1	Sad1 and UNC84 domain containing 1
Details	541	75	mmu-miR-181a-5p	Arrdc3	arrestin domain containing 3
Details	544	75	mmu-miR-181a-5p	Enah	ENAH actin regulator
Details	547	75	mmu-miR-181a-5p	Itga3	integrin alpha 3
Details	548	75	mmu-miR-181a-5p	Ilf3	interleukin enhancer binding factor 3
Details	550	75	mmu-miR-181a-5p	Atp5l	ATP synthase, H+ transporting, mitochondrial F0 complex, subunit G
Details	552	75	mmu-miR-181a-5p	Picalm	phosphatidylinositol binding clathrin assembly protein
Details	553	75	mmu-miR-181a-5p	Cbx4	chromobox 4
Details	556	75	mmu-miR-181a-5p	Tfam	transcription factor A, mitochondrial
Details	557	75	mmu-miR-181a-5p	Cops2	COP9 signalosome subunit 2
Details	564	74	mmu-miR-181a-5p	Sel1l	sel-1 suppressor of lin-12-like (C. elegans)
Details	567	74	mmu-miR-181a-5p	Caprin1	cell cycle associated protein 1
Details	568	74	mmu-miR-181a-5p	Rras2	related RAS viral (r-ras) oncogene 2
Details	575	74	mmu-miR-181a-5p	Spp1	secreted phosphoprotein 1
Details	582	73	mmu-miR-181a-5p	BC055324	cDNA sequence BC055324
Details	584	73	mmu-miR-181a-5p	Map1a	microtubule-associated protein 1 A
Details	590	73	mmu-miR-181a-5p	Hyou1	hypoxia up-regulated 1
Details	592	73	mmu-miR-181a-5p	Psmf1	proteasome (prosome, macropain) inhibitor subunit 1
Details	593	73	mmu-miR-181a-5p	Tardbp	TAR DNA binding protein
Details	598	72	mmu-miR-181a-5p	Magohb	mago homolog B, exon junction complex core component
Details	599	72	mmu-miR-181a-5p	Pdgfra	platelet derived growth factor receptor, alpha polypeptide
Details	601	72	mmu-miR-181a-5p	Syncrip	synaptotagmin binding, cytoplasmic RNA interacting protein
Details	606	72	mmu-miR-181a-5p	Ets1	E26 avian leukemia oncogene 1, 5' domain
Details	607	72	mmu-miR-181a-5p	Wls	wntless WNT ligand secretion mediator
Details	610	72	mmu-miR-181a-5p	Gpbp1	GC-rich promoter binding protein 1
Details	612	71	mmu-miR-181a-5p	G3bp2	GTPase activating protein (SH3 domain) binding protein 2
Details	614	71	mmu-miR-181a-5p	Scd1	stearoyl-Coenzyme A desaturase 1
Details	616	71	mmu-miR-181a-5p	Sertad2	SERTA domain containing 2
Details	618	71	mmu-miR-181a-5p	Lgalsl	lectin, galactoside binding-like
Details	627	71	mmu-miR-181a-5p	Dynll2	dynein light chain LC8-type 2
Details	629	71	mmu-miR-181a-5p	Samhd1	SAM domain and HD domain, 1
Details	632	71	mmu-miR-181a-5p	Plau	plasminogen activator, urokinase
Details	636	70	mmu-miR-181a-5p	Actr2	ARP2 actin-related protein 2
Details	637	70	mmu-miR-181a-5p	Ppp1r2	protein phosphatase 1, regulatory inhibitor subunit 2
Details	638	70	mmu-miR-181a-5p	Fkbp1a	FK506 binding protein 1a
Details	641	70	mmu-miR-181a-5p	Ado	2-aminoethanethiol (cysteamine) dioxygenase
Details	642	70	mmu-miR-181a-5p	Serbp1	serpine1 mRNA binding protein 1
Details	654	69	mmu-miR-181a-5p	Otud4	OTU domain containing 4
Details	658	69	mmu-miR-181a-5p	Zcchc3	zinc finger, CCHC domain containing 3
Details	659	69	mmu-miR-181a-5p	Tmem127	transmembrane protein 127
Details	665	69	mmu-miR-181a-5p	Eif5a2	eukaryotic translation initiation factor 5A2
Details	668	69	mmu-miR-181a-5p	Ran	RAN, member RAS oncogene family
Details	669	69	mmu-miR-181a-5p	Gm3604	predicted gene 3604
Details	671	69	mmu-miR-181a-5p	Aftph	aftiphilin
Details	674	69	mmu-miR-181a-5p	Rps6ka6	ribosomal protein S6 kinase polypeptide 6
Details	676	69	mmu-miR-181a-5p	Plekha3	pleckstrin homology domain-containing, family A (phosphoinositide binding specific) member 3
Details	677	69	mmu-miR-181a-5p	Me2	malic enzyme 2, NAD(+)-dependent, mitochondrial
Details	678	69	mmu-miR-181a-5p	Cln3	ceroid lipofuscinosis, neuronal 3, juvenile (Batten, Spielmeyer-Vogt disease)
Details	679	68	mmu-miR-181a-5p	Edil3	EGF-like repeats and discoidin I-like domains 3
Details	680	68	mmu-miR-181a-5p	Tent5a	terminal nucleotidyltransferase 5A
Details	682	68	mmu-miR-181a-5p	Xk	X-linked Kx blood group
Details	683	68	mmu-miR-181a-5p	Ccnb1	cyclin B1
Details	692	68	mmu-miR-181a-5p	Map2k1	mitogen-activated protein kinase kinase 1
Details	695	68	mmu-miR-181a-5p	Cdc7	cell division cycle 7 (S. cerevisiae)
Details	697	68	mmu-miR-181a-5p	Metap1	methionyl aminopeptidase 1
Details	707	67	mmu-miR-181a-5p	Tmem9b	TMEM9 domain family, member B
Details	708	67	mmu-miR-181a-5p	Rab6b	RAB6B, member RAS oncogene family
Details	709	67	mmu-miR-181a-5p	Slbp	stem-loop binding protein
Details	710	67	mmu-miR-181a-5p	Cttnbp2nl	CTTNBP2 N-terminal like
Details	715	67	mmu-miR-181a-5p	Aqr	aquarius
Details	717	66	mmu-miR-181a-5p	Smcr8	Smith-Magenis syndrome chromosome region, candidate 8 homolog (human)
Details	721	66	mmu-miR-181a-5p	Sfr1	SWI5 dependent recombination repair 1
Details	722	66	mmu-miR-181a-5p	Zfp664	zinc finger protein 664
Details	728	66	mmu-miR-181a-5p	Egr3	early growth response 3
Details	734	65	mmu-miR-181a-5p	Atp8b2	ATPase, class I, type 8B, member 2
Details	738	65	mmu-miR-181a-5p	Sipa1l2	signal-induced proliferation-associated 1 like 2
Details	740	65	mmu-miR-181a-5p	Tmem200a	transmembrane protein 200A
Details	744	65	mmu-miR-181a-5p	Pcnp	PEST proteolytic signal containing nuclear protein
Details	748	65	mmu-miR-181a-5p	Srd5a3	steroid 5 alpha-reductase 3
Details	751	65	mmu-miR-181a-5p	Mfap3l	microfibrillar-associated protein 3-like
Details	759	64	mmu-miR-181a-5p	Agl	amylo-1,6-glucosidase, 4-alpha-glucanotransferase
Details	761	64	mmu-miR-181a-5p	Fndc3a	fibronectin type III domain containing 3A
Details	763	64	mmu-miR-181a-5p	Mettl21a	methyltransferase like 21A
Details	766	64	mmu-miR-181a-5p	Lrrfip1	leucine rich repeat (in FLII) interacting protein 1
Details	767	64	mmu-miR-181a-5p	Arf3	ADP-ribosylation factor 3
Details	772	64	mmu-miR-181a-5p	Rad23b	RAD23 homolog B, nucleotide excision repair protein
Details	780	64	mmu-miR-181a-5p	Ccn1	cellular communication network factor 1
Details	781	64	mmu-miR-181a-5p	Amd1	S-adenosylmethionine decarboxylase 1
Details	787	63	mmu-miR-181a-5p	Atp1b1	ATPase, Na+/K+ transporting, beta 1 polypeptide
Details	796	63	mmu-miR-181a-5p	Pwp1	PWP1 homolog, endonuclein
Details	797	63	mmu-miR-181a-5p	Ncbp1	nuclear cap binding protein subunit 1
Details	798	63	mmu-miR-181a-5p	Ppp1cb	protein phosphatase 1 catalytic subunit beta
Details	799	63	mmu-miR-181a-5p	Col16a1	collagen, type XVI, alpha 1
Details	800	63	mmu-miR-181a-5p	Mtcl1	microtubule crosslinking factor 1
Details	808	63	mmu-miR-181a-5p	Ehd4	EH-domain containing 4
Details	809	63	mmu-miR-181a-5p	Fgf7	fibroblast growth factor 7
Details	810	62	mmu-miR-181a-5p	Ccna2	cyclin A2
Details	811	62	mmu-miR-181a-5p	Pkn2	protein kinase N2
Details	814	62	mmu-miR-181a-5p	Adm	adrenomedullin
Details	821	62	mmu-miR-181a-5p	Popdc3	popeye domain containing 3
Details	823	62	mmu-miR-181a-5p	Cep76	centrosomal protein 76
Details	827	62	mmu-miR-181a-5p	Podxl	podocalyxin-like
Details	832	62	mmu-miR-181a-5p	Nptxr	neuronal pentraxin receptor
Details	837	62	mmu-miR-181a-5p	Cggbp1	CGG triplet repeat binding protein 1
Details	838	62	mmu-miR-181a-5p	Grk6	G protein-coupled receptor kinase 6
Details	844	61	mmu-miR-181a-5p	Fam199x	family with sequence similarity 199, X-linked
Details	849	61	mmu-miR-181a-5p	Fam171a1	family with sequence similarity 171, member A1
Details	851	61	mmu-miR-181a-5p	Car8	carbonic anhydrase 8
Details	853	61	mmu-miR-181a-5p	Txndc5	thioredoxin domain containing 5
Details	855	61	mmu-miR-181a-5p	Acp1	acid phosphatase 1, soluble
Details	859	61	mmu-miR-181a-5p	Pbdc1	polysaccharide biosynthesis domain containing 1
Details	860	61	mmu-miR-181a-5p	Kntc1	kinetochore associated 1
Details	865	61	mmu-miR-181a-5p	Pafah1b1	platelet-activating factor acetylhydrolase, isoform 1b, subunit 1
Details	868	60	mmu-miR-181a-5p	Stc1	stanniocalcin 1
Details	870	60	mmu-miR-181a-5p	Cdk7	cyclin-dependent kinase 7
Details	881	60	mmu-miR-181a-5p	Hsd17b7	hydroxysteroid (17-beta) dehydrogenase 7
Details	883	60	mmu-miR-181a-5p	Rbm3	RNA binding motif (RNP1, RRM) protein 3
Details	890	59	mmu-miR-181a-5p	Idh1	isocitrate dehydrogenase 1 (NADP+), soluble
Details	891	59	mmu-miR-181a-5p	Vcan	versican
Details	903	59	mmu-miR-181a-5p	Rcbtb2	regulator of chromosome condensation (RCC1) and BTB (POZ) domain containing protein 2
Details	904	59	mmu-miR-181a-5p	Ywhag	tyrosine 3-monooxygenase/tryptophan 5-monooxygenase activation protein, gamma polypeptide
Details	905	59	mmu-miR-181a-5p	Mgat3	mannoside acetylglucosaminyltransferase 3
Details	907	59	mmu-miR-181a-5p	B4galnt1	beta-1,4-N-acetyl-galactosaminyl transferase 1
Details	909	59	mmu-miR-181a-5p	Sbno1	strawberry notch 1
Details	910	59	mmu-miR-181a-5p	Mink1	misshapen-like kinase 1 (zebrafish)
Details	911	59	mmu-miR-181a-5p	Me1	malic enzyme 1, NADP(+)-dependent, cytosolic
Details	914	59	mmu-miR-181a-5p	Ptgs1	prostaglandin-endoperoxide synthase 1
Details	917	58	mmu-miR-181a-5p	Hspa5	heat shock protein 5
Details	918	58	mmu-miR-181a-5p	Dek	DEK oncogene (DNA binding)
Details	921	58	mmu-miR-181a-5p	Kif4	kinesin family member 4
Details	925	58	mmu-miR-181a-5p	Api5	apoptosis inhibitor 5
Details	932	58	mmu-miR-181a-5p	Selenoi	selenoprotein I
Details	936	58	mmu-miR-181a-5p	Dazap2	DAZ associated protein 2
Details	949	57	mmu-miR-181a-5p	Bckdk	branched chain ketoacid dehydrogenase kinase
Details	954	57	mmu-miR-181a-5p	Eri1	exoribonuclease 1
Details	957	57	mmu-miR-181a-5p	Plekha2	pleckstrin homology domain-containing, family A (phosphoinositide binding specific) member 2
Details	961	57	mmu-miR-181a-5p	Sema3c	sema domain, immunoglobulin domain (Ig), short basic domain, secreted, (semaphorin) 3C
Details	964	57	mmu-miR-181a-5p	Baz1a	bromodomain adjacent to zinc finger domain 1A
Details	966	57	mmu-miR-181a-5p	Il1rap	interleukin 1 receptor accessory protein
Details	967	57	mmu-miR-181a-5p	Hprt	hypoxanthine guanine phosphoribosyl transferase
Details	969	56	mmu-miR-181a-5p	Utp23	UTP23 small subunit processome component
Details	971	56	mmu-miR-181a-5p	Six4	sine oculis-related homeobox 4
Details	973	56	mmu-miR-181a-5p	Smarca5	SWI/SNF related, matrix associated, actin dependent regulator of chromatin, subfamily a, member 5
Details	974	56	mmu-miR-181a-5p	Vcpip1	valosin containing protein (p97)/p47 complex interacting protein 1
Details	975	56	mmu-miR-181a-5p	Ube2l3	ubiquitin-conjugating enzyme E2L 3
Details	979	56	mmu-miR-181a-5p	Akirin2	akirin 2
Details	981	56	mmu-miR-181a-5p	Nmt1	N-myristoyltransferase 1
Details	984	56	mmu-miR-181a-5p	Nmt2	N-myristoyltransferase 2
Details	987	56	mmu-miR-181a-5p	Lhx6	LIM homeobox protein 6
Details	988	56	mmu-miR-181a-5p	Atl3	atlastin GTPase 3
Details	990	55	mmu-miR-181a-5p	Sdcbp	syndecan binding protein
Details	992	55	mmu-miR-181a-5p	Hebp2	heme binding protein 2
Details	995	55	mmu-miR-181a-5p	Srsf1	serine/arginine-rich splicing factor 1
Details	1002	55	mmu-miR-181a-5p	Cnr1	cannabinoid receptor 1 (brain)
Details	1008	55	mmu-miR-181a-5p	Itga6	integrin alpha 6
Details	1014	54	mmu-miR-181a-5p	Ubiad1	UbiA prenyltransferase domain containing 1
Details	1017	54	mmu-miR-181a-5p	Nipal1	NIPA-like domain containing 1
Details	1019	54	mmu-miR-181a-5p	Usp14	ubiquitin specific peptidase 14
Details	1031	53	mmu-miR-181a-5p	Myh10	myosin, heavy polypeptide 10, non-muscle
Details	1033	53	mmu-miR-181a-5p	Heatr5a	HEAT repeat containing 5A
Details	1036	53	mmu-miR-181a-5p	Oat	ornithine aminotransferase
Details	1037	53	mmu-miR-181a-5p	Cnep1r1	CTD nuclear envelope phosphatase 1 regulatory subunit 1
Details	1042	53	mmu-miR-181a-5p	Slc37a3	solute carrier family 37 (glycerol-3-phosphate transporter), member 3
Details	1043	53	mmu-miR-181a-5p	Rab11a	RAB11A, member RAS oncogene family
Details	1049	53	mmu-miR-181a-5p	Baiap2	brain-specific angiogenesis inhibitor 1-associated protein 2
Details	1059	53	mmu-miR-181a-5p	Ttyh3	tweety family member 3
Details	1064	52	mmu-miR-181a-5p	Bcl6b	B cell CLL/lymphoma 6, member B
Details	1065	52	mmu-miR-181a-5p	Mrps33	mitochondrial ribosomal protein S33
Details	1069	52	mmu-miR-181a-5p	Capza1	capping protein (actin filament) muscle Z-line, alpha 1
Details	1072	52	mmu-miR-181a-5p	Zfp937	zinc finger protein 937
Details	1073	52	mmu-miR-181a-5p	Zfp9	zinc finger protein 9
Details	1074	52	mmu-miR-181a-5p	Aurkb	aurora kinase B
Details	1078	51	mmu-miR-181a-5p	Mis18a	MIS18 kinetochore protein A
Details	1079	51	mmu-miR-181a-5p	Galnt7	polypeptide N-acetylgalactosaminyltransferase 7
Details	1080	51	mmu-miR-181a-5p	Crk	v-crk avian sarcoma virus CT10 oncogene homolog
Details	1082	51	mmu-miR-181a-5p	Purb	purine rich element binding protein B
Details	1083	51	mmu-miR-181a-5p	Pnpla8	patatin-like phospholipase domain containing 8
Details	1091	51	mmu-miR-181a-5p	Fem1b	feminization 1 homolog b (C. elegans)
Details	1094	51	mmu-miR-181a-5p	Dlk2	delta like non-canonical Notch ligand 2
Details	1104	51	mmu-miR-181a-5p	Atad5	ATPase family, AAA domain containing 5
Details	1108	50	mmu-miR-181a-5p	Ifi44	interferon-induced protein 44
Details	1112	50	mmu-miR-181a-5p	Pak4	p21 (RAC1) activated kinase 4
Details	1119	50	mmu-miR-181a-5p	Sema4c	sema domain, immunoglobulin domain (Ig), transmembrane domain (TM) and short cytoplasmic domain, (semaphorin) 4C

## Sheet: Targets 212_miRDB
Predicted targets for mmu-miR-212-3p in miRDB upregulated in FN-RMS.
Target Detail	Target Rank	Target Score	miRNA Name	Gene Symbol	Gene Description
Details	7	97	mmu-miR-212-3p	Mex3c	mex3 RNA binding family member C
Details	11	96	mmu-miR-212-3p	Ccdc71l	coiled-coil domain containing 71 like
Details	12	95	mmu-miR-212-3p	Rras2	related RAS viral (r-ras) oncogene 2
Details	15	95	mmu-miR-212-3p	Hmga2	high mobility group AT-hook 2
Details	23	93	mmu-miR-212-3p	Calu	calumenin
Details	32	92	mmu-miR-212-3p	Zdhhc20	zinc finger, DHHC domain containing 20
Details	33	91	mmu-miR-212-3p	Fam3c	family with sequence similarity 3, member C
Details	36	91	mmu-miR-212-3p	Dazap2	DAZ associated protein 2
Details	40	91	mmu-miR-212-3p	Mapk1	mitogen-activated protein kinase 1
Details	42	90	mmu-miR-212-3p	Eif1b	eukaryotic translation initiation factor 1B
Details	43	90	mmu-miR-212-3p	Lrrfip1	leucine rich repeat (in FLII) interacting protein 1
Details	47	90	mmu-miR-212-3p	Twist1	twist basic helix-loop-helix transcription factor 1
Details	48	90	mmu-miR-212-3p	Dusp9	dual specificity phosphatase 9
Details	50	90	mmu-miR-212-3p	Tmeff1	transmembrane protein with EGF-like and two follistatin-like domains 1
Details	51	89	mmu-miR-212-3p	Med28	mediator complex subunit 28
Details	53	89	mmu-miR-212-3p	Dpysl3	dihydropyrimidinase-like 3
Details	61	88	mmu-miR-212-3p	Hbegf	heparin-binding EGF-like growth factor
Details	62	88	mmu-miR-212-3p	Usp9x	ubiquitin specific peptidase 9, X chromosome
Details	65	88	mmu-miR-212-3p	Lsm11	U7 snRNP-specific Sm-like protein LSM11
Details	69	87	mmu-miR-212-3p	Ube2d2a	ubiquitin-conjugating enzyme E2D 2A
Details	74	87	mmu-miR-212-3p	G3bp2	GTPase activating protein (SH3 domain) binding protein 2
Details	76	87	mmu-miR-212-3p	Psip1	PC4 and SFRS1 interacting protein 1
Details	89	85	mmu-miR-212-3p	Med9	mediator complex subunit 9
Details	91	85	mmu-miR-212-3p	Rlim	ring finger protein, LIM domain interacting
Details	94	85	mmu-miR-212-3p	Polr2d	polymerase (RNA) II (DNA directed) polypeptide D
Details	95	85	mmu-miR-212-3p	Pigs	phosphatidylinositol glycan anchor biosynthesis, class S
Details	99	84	mmu-miR-212-3p	Larp4	La ribonucleoprotein domain family, member 4
Details	105	83	mmu-miR-212-3p	Chmp3	charged multivesicular body protein 3
Details	113	82	mmu-miR-212-3p	Mrpl20	mitochondrial ribosomal protein L20
Details	114	82	mmu-miR-212-3p	Pdp2	pyruvate dehyrogenase phosphatase catalytic subunit 2
Details	117	82	mmu-miR-212-3p	Eloc	elongin C
Details	120	82	mmu-miR-212-3p	Nras	neuroblastoma ras oncogene
Details	124	81	mmu-miR-212-3p	Lmnb2	lamin B2
Details	135	80	mmu-miR-212-3p	Mex3a	mex3 RNA binding family member A
Details	138	80	mmu-miR-212-3p	Ppm1g	protein phosphatase 1G (formerly 2C), magnesium-dependent, gamma isoform
Details	142	80	mmu-miR-212-3p	Arl14ep	ADP-ribosylation factor-like 14 effector protein
Details	144	79	mmu-miR-212-3p	Pom121	nuclear pore membrane protein 121
Details	150	79	mmu-miR-212-3p	Fam171a1	family with sequence similarity 171, member A1
Details	153	79	mmu-miR-212-3p	Gnb1	guanine nucleotide binding protein (G protein), beta 1
Details	154	79	mmu-miR-212-3p	Cnih1	cornichon family AMPA receptor auxiliary protein 1
Details	155	79	mmu-miR-212-3p	Castor1	cytosolic arginine sensor for mTORC1 subunit 1
Details	165	78	mmu-miR-212-3p	Trmt10a	tRNA methyltransferase 10A
Details	170	78	mmu-miR-212-3p	Sod2	superoxide dismutase 2, mitochondrial
Details	173	78	mmu-miR-212-3p	Gpd2	glycerol phosphate dehydrogenase 2, mitochondrial
Details	175	78	mmu-miR-212-3p	Psma2	proteasome (prosome, macropain) subunit, alpha type 2
Details	178	77	mmu-miR-212-3p	Sub1	SUB1 homolog (S. cerevisiae)
Details	181	77	mmu-miR-212-3p	Ipmk	inositol polyphosphate multikinase
Details	188	77	mmu-miR-212-3p	Anp32a	acidic (leucine-rich) nuclear phosphoprotein 32 family, member A
Details	190	77	mmu-miR-212-3p	Inafm2	InaF motif containing 2
Details	191	76	mmu-miR-212-3p	Ddx19b	DEAD (Asp-Glu-Ala-Asp) box polypeptide 19b
Details	192	76	mmu-miR-212-3p	Dnaja2	DnaJ heat shock protein family (Hsp40) member A2
Details	197	76	mmu-miR-212-3p	Spred1	sprouty protein with EVH-1 domain 1, related sequence
Details	198	76	mmu-miR-212-3p	Flot1	flotillin 1
Details	203	75	mmu-miR-212-3p	Actr2	ARP2 actin-related protein 2
Details	204	75	mmu-miR-212-3p	Csde1	cold shock domain containing E1, RNA binding
Details	207	75	mmu-miR-212-3p	Brca1	breast cancer 1, early onset
Details	209	75	mmu-miR-212-3p	Ppp2r2a	protein phosphatase 2, regulatory subunit B, alpha
Details	212	75	mmu-miR-212-3p	Vapa	vesicle-associated membrane protein, associated protein A
Details	215	74	mmu-miR-212-3p	Melk	maternal embryonic leucine zipper kinase
Details	216	74	mmu-miR-212-3p	Snrpb	small nuclear ribonucleoprotein B
Details	226	73	mmu-miR-212-3p	Mtmr4	myotubularin related protein 4
Details	234	73	mmu-miR-212-3p	Cercam	cerebral endothelial cell adhesion molecule
Details	245	71	mmu-miR-212-3p	Cldn1	claudin 1
Details	251	71	mmu-miR-212-3p	Tpp1	tripeptidyl peptidase I
Details	254	70	mmu-miR-212-3p	Cnr1	cannabinoid receptor 1 (brain)
Details	255	70	mmu-miR-212-3p	Cct8	chaperonin containing Tcp1, subunit 8 (theta)
Details	268	69	mmu-miR-212-3p	Sms	spermine synthase
Details	270	69	mmu-miR-212-3p	Gtf2h1	general transcription factor II H, polypeptide 1
Details	274	69	mmu-miR-212-3p	Uba3	ubiquitin-like modifier activating enzyme 3
Details	289	68	mmu-miR-212-3p	Gnb4	guanine nucleotide binding protein (G protein), beta 4
Details	291	68	mmu-miR-212-3p	Vcan	versican
Details	297	67	mmu-miR-212-3p	Caprin1	cell cycle associated protein 1
Details	298	67	mmu-miR-212-3p	Amd1	S-adenosylmethionine decarboxylase 1
Details	302	67	mmu-miR-212-3p	Rdx	radixin
Details	303	67	mmu-miR-212-3p	Sema4g	sema domain, immunoglobulin domain (Ig), transmembrane domain (TM) and short cytoplasmic domain, (semaphorin) 4G
Details	307	66	mmu-miR-212-3p	Pprc1	peroxisome proliferative activated receptor, gamma, coactivator-related 1
Details	310	66	mmu-miR-212-3p	Tpgs2	tubulin polyglutamylase complex subunit 2
Details	313	66	mmu-miR-212-3p	Lipo1	lipase, member O1
Details	316	66	mmu-miR-212-3p	Jpt1	Jupiter microtubule associated homolog 1
Details	319	66	mmu-miR-212-3p	Spata13	spermatogenesis associated 13
Details	320	65	mmu-miR-212-3p	Sox11	SRY (sex determining region Y)-box 11
Details	321	65	mmu-miR-212-3p	Tchh	trichohyalin
Details	322	65	mmu-miR-212-3p	Lin9	lin-9 homolog (C. elegans)
Details	324	65	mmu-miR-212-3p	Dnaaf3	dynein, axonemal assembly factor 3
Details	325	65	mmu-miR-212-3p	Vdac2	voltage-dependent anion channel 2
Details	328	64	mmu-miR-212-3p	Pfn2	profilin 2
Details	333	64	mmu-miR-212-3p	Atl3	atlastin GTPase 3
Details	337	64	mmu-miR-212-3p	Parpbp	PARP1 binding protein
Details	339	64	mmu-miR-212-3p	Cdc40	cell division cycle 40
Details	350	63	mmu-miR-212-3p	Sf3b1	splicing factor 3b, subunit 1
Details	351	63	mmu-miR-212-3p	Mob4	MOB family member 4, phocein
Details	355	63	mmu-miR-212-3p	Paip2	polyadenylate-binding protein-interacting protein 2
Details	357	63	mmu-miR-212-3p	Igf2bp1	insulin-like growth factor 2 mRNA binding protein 1
Details	361	62	mmu-miR-212-3p	Dusp11	dual specificity phosphatase 11 (RNA/RNP complex 1-interacting)
Details	364	62	mmu-miR-212-3p	Zyx	zyxin
Details	368	62	mmu-miR-212-3p	Rap1gds1	RAP1, GTP-GDP dissociation stimulator 1
Details	371	62	mmu-miR-212-3p	Slk	STE20-like kinase
Details	388	60	mmu-miR-212-3p	Ndrg4	N-myc downstream regulated gene 4
Details	391	60	mmu-miR-212-3p	Eif1ax	eukaryotic translation initiation factor 1A, X-linked
Details	392	60	mmu-miR-212-3p	Trib2	tribbles pseudokinase 2
Details	397	60	mmu-miR-212-3p	Tfdp1	transcription factor Dp 1
Details	398	59	mmu-miR-212-3p	Plagl2	pleiomorphic adenoma gene-like 2
Details	404	59	mmu-miR-212-3p	Rpl7l1	ribosomal protein L7-like 1
Details	405	59	mmu-miR-212-3p	Kdm5c	lysine (K)-specific demethylase 5C
Details	406	59	mmu-miR-212-3p	Sipa1l2	signal-induced proliferation-associated 1 like 2
Details	407	59	mmu-miR-212-3p	Hdac3	histone deacetylase 3
Details	410	59	mmu-miR-212-3p	Ipo9	importin 9
Details	421	58	mmu-miR-212-3p	Flrt3	fibronectin leucine rich transmembrane protein 3
Details	422	58	mmu-miR-212-3p	Olfr613	olfactory receptor 613
Details	424	58	mmu-miR-212-3p	Rab6b	RAB6B, member RAS oncogene family
Details	426	58	mmu-miR-212-3p	Prag1	PEAK1 related kinase activating pseudokinase 1
Details	427	58	mmu-miR-212-3p	Tm4sf1	transmembrane 4 superfamily member 1
Details	430	57	mmu-miR-212-3p	Rbpj	recombination signal binding protein for immunoglobulin kappa J region
Details	431	57	mmu-miR-212-3p	Sec62	SEC62 homolog (S. cerevisiae)
Details	433	57	mmu-miR-212-3p	Uba2	ubiquitin-like modifier activating enzyme 2
Details	439	57	mmu-miR-212-3p	Rfc1	replication factor C (activator 1) 1
Details	442	57	mmu-miR-212-3p	Smim8	small integral membrane protein 8
Details	444	57	mmu-miR-212-3p	Tmem168	transmembrane protein 168
Details	445	57	mmu-miR-212-3p	Six4	sine oculis-related homeobox 4
Details	446	57	mmu-miR-212-3p	Cd164	CD164 antigen
Details	449	56	mmu-miR-212-3p	Mrpl11	mitochondrial ribosomal protein L11
Details	451	56	mmu-miR-212-3p	Rsl24d1	ribosomal L24 domain containing 1
Details	454	56	mmu-miR-212-3p	Tmed7	transmembrane p24 trafficking protein 7
Details	459	56	mmu-miR-212-3p	Acsl4	acyl-CoA synthetase long-chain family member 4
Details	463	56	mmu-miR-212-3p	Amot	angiomotin
Details	473	55	mmu-miR-212-3p	Ppt1	palmitoyl-protein thioesterase 1
Details	477	54	mmu-miR-212-3p	Slit2	slit guidance ligand 2
Details	480	54	mmu-miR-212-3p	Mrpl36	mitochondrial ribosomal protein L36
Details	486	54	mmu-miR-212-3p	Azin1	antizyme inhibitor 1
Details	490	54	mmu-miR-212-3p	Srebf1	sterol regulatory element binding transcription factor 1
Details	495	53	mmu-miR-212-3p	Steap2	six transmembrane epithelial antigen of prostate 2
Details	498	53	mmu-miR-212-3p	Kat7	K(lysine) acetyltransferase 7
Details	499	53	mmu-miR-212-3p	Smim13	small integral membrane protein 13
Details	500	53	mmu-miR-212-3p	Bzw1	basic leucine zipper and W2 domains 1
Details	503	53	mmu-miR-212-3p	Mthfd2	methylenetetrahydrofolate dehydrogenase (NAD+ dependent), methenyltetrahydrofolate cyclohydrolase
Details	504	53	mmu-miR-212-3p	Il11	interleukin 11
Details	505	53	mmu-miR-212-3p	Zbtb18	zinc finger and BTB domain containing 18
Details	509	53	mmu-miR-212-3p	Zc3h14	zinc finger CCCH type containing 14
Details	516	52	mmu-miR-212-3p	Ccng2	cyclin G2
Details	518	52	mmu-miR-212-3p	Ywhag	tyrosine 3-monooxygenase/tryptophan 5-monooxygenase activation protein, gamma polypeptide
Details	525	52	mmu-miR-212-3p	Ctbs	chitobiase
Details	537	52	mmu-miR-212-3p	Stk35	serine/threonine kinase 35
Details	538	52	mmu-miR-212-3p	Med22	mediator complex subunit 22
Details	541	51	mmu-miR-212-3p	Vapb	vesicle-associated membrane protein, associated protein B and C
Details	546	51	mmu-miR-212-3p	Kif21a	kinesin family member 21A
Details	548	51	mmu-miR-212-3p	Manea	mannosidase, endo-alpha
Details	550	51	mmu-miR-212-3p	Cers2	ceramide synthase 2
Details	553	51	mmu-miR-212-3p	Kif2a	kinesin family member 2A
Details	555	51	mmu-miR-212-3p	Nab1	Ngfi-A binding protein 1
Details	560	50	mmu-miR-212-3p	Ccng1	cyclin G1
Details	561	50	mmu-miR-212-3p	Cfl2	cofilin 2, muscle
Details	562	50	mmu-miR-212-3p	Hao1	hydroxyacid oxidase 1, liver
Details	570	50	mmu-miR-212-3p	Nol6	nucleolar protein family 6 (RNA-associated)
Details	571	50	mmu-miR-212-3p	Ado	2-aminoethanethiol (cysteamine) dioxygenase
Details	573	50	mmu-miR-212-3p	Rab11a	RAB11A, member RAS oncogene family
Details	574	50	mmu-miR-212-3p	Tmem167	transmembrane protein 167

## Sheet: Targets 146b_miRDB
There are 474 predicted targets for mmu-miR-146b-5p in miRDB.
Target Detail	Target Rank	Target Score	miRNA Name	Gene Symbol	Gene Description
Details	1	100	mmu-miR-146b-5p	Traf6	TNF receptor-associated factor 6
Details	4	98	mmu-miR-146b-5p	Esyt2	extended synaptotagmin-like protein 2
Details	8	95	mmu-miR-146b-5p	Kras	Kirsten rat sarcoma viral oncogene homolog
Details	11	94	mmu-miR-146b-5p	D030056L22Rik	RIKEN cDNA D030056L22 gene
Details	12	94	mmu-miR-146b-5p	Rbm18	RNA binding motif protein 18
Details	15	94	mmu-miR-146b-5p	Eif4g2	eukaryotic translation initiation factor 4, gamma 2
Details	17	93	mmu-miR-146b-5p	Slc10a3	solute carrier family 10 (sodium/bile acid cotransporter family), member 3
Details	19	93	mmu-miR-146b-5p	Tdrkh	tudor and KH domain containing protein
Details	20	92	mmu-miR-146b-5p	Eif5a2	eukaryotic translation initiation factor 5A2
Details	23	91	mmu-miR-146b-5p	Mri1	methylthioribose-1-phosphate isomerase 1
Details	26	90	mmu-miR-146b-5p	Hnrnpd	heterogeneous nuclear ribonucleoprotein D
Details	30	89	mmu-miR-146b-5p	B3gnt5	UDP-GlcNAc:betaGal beta-1,3-N-acetylglucosaminyltransferase 5
Details	31	89	mmu-miR-146b-5p	Mr1	major histocompatibility complex, class I-related
Details	34	88	mmu-miR-146b-5p	Lsm11	U7 snRNP-specific Sm-like protein LSM11
Details	39	88	mmu-miR-146b-5p	Hnrnpa2b1	heterogeneous nuclear ribonucleoprotein A2/B1
Details	40	88	mmu-miR-146b-5p	Pls3	plastin 3 (T-isoform)
Details	49	86	mmu-miR-146b-5p	Golph3l	golgi phosphoprotein 3-like
Details	54	86	mmu-miR-146b-5p	Abl2	v-abl Abelson murine leukemia viral oncogene 2 (arg, Abelson-related gene)
Details	55	86	mmu-miR-146b-5p	Osbpl6	oxysterol binding protein-like 6
Details	56	85	mmu-miR-146b-5p	Flna	filamin, alpha
Details	59	84	mmu-miR-146b-5p	Gid8	GID complex subunit 8
Details	60	84	mmu-miR-146b-5p	Cep170b	centrosomal protein 170B
Details	67	83	mmu-miR-146b-5p	Uqcrq	ubiquinol-cytochrome c reductase, complex III subunit VII
Details	77	81	mmu-miR-146b-5p	Vcan	versican
Details	80	81	mmu-miR-146b-5p	Slc20a1	solute carrier family 20, member 1
Details	87	80	mmu-miR-146b-5p	Samd8	sterile alpha motif domain containing 8
Details	89	80	mmu-miR-146b-5p	Stx2	syntaxin 2
Details	98	79	mmu-miR-146b-5p	Rer1	retention in endoplasmic reticulum sorting receptor 1
Details	103	79	mmu-miR-146b-5p	Siah2	siah E3 ubiquitin protein ligase 2
Details	104	79	mmu-miR-146b-5p	Tmx4	thioredoxin-related transmembrane protein 4
Details	106	79	mmu-miR-146b-5p	Elavl1	ELAV (embryonic lethal, abnormal vision)-like 1 (Hu antigen R)
Details	108	78	mmu-miR-146b-5p	Cnot6	CCR4-NOT transcription complex, subunit 6
Details	111	78	mmu-miR-146b-5p	Parp1	poly (ADP-ribose) polymerase family, member 1
Details	116	77	mmu-miR-146b-5p	Xaf1	XIAP associated factor 1
Details	121	77	mmu-miR-146b-5p	Ywhab	tyrosine 3-monooxygenase/tryptophan 5-monooxygenase activation protein, beta polypeptide
Details	122	76	mmu-miR-146b-5p	Kctd9	potassium channel tetramerisation domain containing 9
Details	127	75	mmu-miR-146b-5p	Bivm	basic, immunoglobulin-like variable motif containing
Details	128	75	mmu-miR-146b-5p	Syt11	synaptotagmin XI
Details	134	75	mmu-miR-146b-5p	Gmps	guanine monophosphate synthetase
Details	139	74	mmu-miR-146b-5p	Srd5a1	steroid 5 alpha-reductase 1
Details	143	74	mmu-miR-146b-5p	Bcl2l13	BCL2-like 13 (apoptosis facilitator)
Details	144	73	mmu-miR-146b-5p	Mlf2	myeloid leukemia factor 2
Details	147	73	mmu-miR-146b-5p	Zdhhc3	zinc finger, DHHC domain containing 3
Details	148	73	mmu-miR-146b-5p	Prpf38a	PRP38 pre-mRNA processing factor 38 (yeast) domain containing A
Details	151	73	mmu-miR-146b-5p	Hspa13	heat shock protein 70 family, member 13
Details	159	73	mmu-miR-146b-5p	Naa50	N(alpha)-acetyltransferase 50, NatE catalytic subunit
Details	165	72	mmu-miR-146b-5p	Anxa4	annexin A4
Details	169	71	mmu-miR-146b-5p	Srsf6	serine/arginine-rich splicing factor 6
Details	173	71	mmu-miR-146b-5p	Zfp367	zinc finger protein 367
Details	174	71	mmu-miR-146b-5p	Dip2a	disco interacting protein 2 homolog A
Details	180	70	mmu-miR-146b-5p	Pphln1	periphilin 1
Details	189	69	mmu-miR-146b-5p	Cdk5	cyclin-dependent kinase 5
Details	192	69	mmu-miR-146b-5p	Prx	periaxin
Details	193	69	mmu-miR-146b-5p	Mcfd2	multiple coagulation factor deficiency 2
Details	198	68	mmu-miR-146b-5p	Abcf3	ATP-binding cassette, sub-family F (GCN20), member 3
Details	202	68	mmu-miR-146b-5p	Cggbp1	CGG triplet repeat binding protein 1
Details	204	68	mmu-miR-146b-5p	Them6	thioesterase superfamily member 6
Details	206	68	mmu-miR-146b-5p	Prrx1	paired related homeobox 1
Details	208	67	mmu-miR-146b-5p	Anapc1	anaphase promoting complex subunit 1
Details	210	67	mmu-miR-146b-5p	Ssr1	signal sequence receptor, alpha
Details	212	67	mmu-miR-146b-5p	Specc1	sperm antigen with calponin homology and coiled-coil domains 1
Details	214	67	mmu-miR-146b-5p	Apmap	adipocyte plasma membrane associated protein
Details	224	66	mmu-miR-146b-5p	Dazap2	DAZ associated protein 2
Details	230	66	mmu-miR-146b-5p	Axl	AXL receptor tyrosine kinase
Details	231	65	mmu-miR-146b-5p	Psmd3	proteasome (prosome, macropain) 26S subunit, non-ATPase, 3
Details	233	65	mmu-miR-146b-5p	Arcn1	archain 1
Details	242	65	mmu-miR-146b-5p	Rnmt	RNA (guanine-7-) methyltransferase
Details	243	64	mmu-miR-146b-5p	G2e3	G2/M-phase specific E3 ubiquitin ligase
Details	245	64	mmu-miR-146b-5p	Vasn	vasorin
Details	247	64	mmu-miR-146b-5p	Btg1	B cell translocation gene 1, anti-proliferative
Details	248	64	mmu-miR-146b-5p	Polr2d	polymerase (RNA) II (DNA directed) polypeptide D
Details	251	64	mmu-miR-146b-5p	Btf3l4	basic transcription factor 3-like 4
Details	252	64	mmu-miR-146b-5p	Prpf19	pre-mRNA processing factor 19
Details	254	64	mmu-miR-146b-5p	Ppp1r11	protein phosphatase 1, regulatory inhibitor subunit 11
Details	260	63	mmu-miR-146b-5p	Stxbp1	syntaxin binding protein 1
Details	269	62	mmu-miR-146b-5p	Zyx	zyxin
Details	270	62	mmu-miR-146b-5p	Slc5a3	solute carrier family 5 (inositol transporters), member 3
Details	271	62	mmu-miR-146b-5p	Rbl1	RB transcriptional corepressor like 1
Details	275	62	mmu-miR-146b-5p	Zfp955b	zinc finger protein 955B
Details	277	62	mmu-miR-146b-5p	Samd10	sterile alpha motif domain containing 10
Details	278	62	mmu-miR-146b-5p	Rps15a	ribosomal protein S15A
Details	281	61	mmu-miR-146b-5p	Leprotl1	leptin receptor overlapping transcript-like 1
Details	288	61	mmu-miR-146b-5p	Vapb	vesicle-associated membrane protein, associated protein B and C
Details	292	61	mmu-miR-146b-5p	Zxdb	zinc finger, X-linked, duplicated B
Details	296	60	mmu-miR-146b-5p	Midn	midnolin
Details	298	60	mmu-miR-146b-5p	Sub1	SUB1 homolog (S. cerevisiae)
Details	299	60	mmu-miR-146b-5p	Lss	lanosterol synthase
Details	302	60	mmu-miR-146b-5p	Zfp955a	zinc finger protein 955A
Details	309	59	mmu-miR-146b-5p	Zfp7	zinc finger protein 7
Details	315	59	mmu-miR-146b-5p	Tmx3	thioredoxin-related transmembrane protein 3
Details	316	59	mmu-miR-146b-5p	Ptrh2	peptidyl-tRNA hydrolase 2
Details	317	59	mmu-miR-146b-5p	Dcaf7	DDB1 and CUL4 associated factor 7
Details	318	59	mmu-miR-146b-5p	Fstl3	follistatin-like 3
Details	335	58	mmu-miR-146b-5p	Rfc1	replication factor C (activator 1) 1
Details	342	57	mmu-miR-146b-5p	Reln	reelin
Details	343	57	mmu-miR-146b-5p	C330007P06Rik	RIKEN cDNA C330007P06 gene
Details	344	57	mmu-miR-146b-5p	Sae1	SUMO1 activating enzyme subunit 1
Details	345	57	mmu-miR-146b-5p	Rtraf	RNA transcription, translation and transport factor
Details	346	57	mmu-miR-146b-5p	Serinc1	serine incorporator 1
Details	350	57	mmu-miR-146b-5p	Tmem242	transmembrane protein 242
Details	351	57	mmu-miR-146b-5p	Purb	purine rich element binding protein B
Details	352	56	mmu-miR-146b-5p	Fam210a	family with sequence similarity 210, member A
Details	358	56	mmu-miR-146b-5p	Mgat1	mannoside acetylglucosaminyltransferase 1
Details	361	56	mmu-miR-146b-5p	Ogfod1	2-oxoglutarate and iron-dependent oxygenase domain containing 1
Details	362	56	mmu-miR-146b-5p	Dock8	dedicator of cytokinesis 8
Details	364	56	mmu-miR-146b-5p	Caprin2	caprin family member 2
Details	366	56	mmu-miR-146b-5p	Timm29	translocase of inner mitochondrial membrane 29
Details	368	55	mmu-miR-146b-5p	Thumpd1	THUMP domain containing 1
Details	369	55	mmu-miR-146b-5p	Pdlim5	PDZ and LIM domain 5
Details	370	55	mmu-miR-146b-5p	Sfxn1	sideroflexin 1
Details	374	55	mmu-miR-146b-5p	Rbpms2	RNA binding protein with multiple splicing 2
Details	379	55	mmu-miR-146b-5p	Dusp18	dual specificity phosphatase 18
Details	385	55	mmu-miR-146b-5p	Gemin7	gem nuclear organelle associated protein 7
Details	387	55	mmu-miR-146b-5p	Pcdh1	protocadherin 1
Details	390	54	mmu-miR-146b-5p	Dstn	destrin
Details	395	54	mmu-miR-146b-5p	Cln6	ceroid-lipofuscinosis, neuronal 6
Details	397	54	mmu-miR-146b-5p	Zadh2	zinc binding alcohol dehydrogenase, domain containing 2
Details	399	54	mmu-miR-146b-5p	Dynll1	dynein light chain LC8-type 1
Details	400	54	mmu-miR-146b-5p	Slc37a3	solute carrier family 37 (glycerol-3-phosphate transporter), member 3
Details	403	54	mmu-miR-146b-5p	Otud7b	OTU domain containing 7B
Details	404	54	mmu-miR-146b-5p	Lipa	lysosomal acid lipase A
Details	407	53	mmu-miR-146b-5p	Isoc1	isochorismatase domain containing 1
Details	413	53	mmu-miR-146b-5p	Pogk	pogo transposable element with KRAB domain
Details	415	53	mmu-miR-146b-5p	Ola1	Obg-like ATPase 1
Details	417	53	mmu-miR-146b-5p	Itga4	integrin alpha 4
Details	420	53	mmu-miR-146b-5p	Fam107b	family with sequence similarity 107, member B
Details	424	52	mmu-miR-146b-5p	Arl8a	ADP-ribosylation factor-like 8A
Details	436	52	mmu-miR-146b-5p	Lpar2	lysophosphatidic acid receptor 2
Details	438	52	mmu-miR-146b-5p	Slc38a1	solute carrier family 38, member 1
Details	443	51	mmu-miR-146b-5p	Pitpna	phosphatidylinositol transfer protein, alpha
Details	444	51	mmu-miR-146b-5p	Fbxo38	F-box protein 38
Details	449	51	mmu-miR-146b-5p	Impa1	inositol (myo)-1(or 4)-monophosphatase 1
Details	451	51	mmu-miR-146b-5p	Dynap	dynactin associated protein
Details	453	51	mmu-miR-146b-5p	Tardbp	TAR DNA binding protein
Details	462	50	mmu-miR-146b-5p	Set	SET nuclear oncogene
Details	464	50	mmu-miR-146b-5p	Poldip3	polymerase (DNA-directed), delta interacting protein 3
Details	465	50	mmu-miR-146b-5p	Ezr	ezrin
Details	468	50	mmu-miR-146b-5p	Nptn	neuroplastin

## Sheet: Targets 132_miRDB
Predicted targets for mmu-miR-132-5p in miRDB upregulated in FN-RMS
Target Detail	Target Rank	Target Score	miRNA Name	Gene Symbol	Gene Description
Details	1	98	mmu-miR-132-5p	Irx2	Iroquois homeobox 2
Details	2	93	mmu-miR-132-5p	Bivm	basic, immunoglobulin-like variable motif containing
Details	4	87	mmu-miR-132-5p	Tbc1d31	TBC1 domain family, member 31
Details	7	82	mmu-miR-132-5p	Klc2	kinesin light chain 2
Details	13	75	mmu-miR-132-5p	Itga3	integrin alpha 3
Details	14	67	mmu-miR-132-5p	Gbp3	guanylate binding protein 3
Details	15	66	mmu-miR-132-5p	Piga	phosphatidylinositol glycan anchor biosynthesis, class A
Details	16	66	mmu-miR-132-5p	Snx7	sorting nexin 7
Details	21	59	mmu-miR-132-5p	Slc20a2	solute carrier family 20, member 2
Details	24	57	mmu-miR-132-5p	Midn	midnolin
Details	28	55	mmu-miR-132-5p	Got2	glutamatic-oxaloacetic transaminase 2, mitochondrial
Details	30	50	mmu-miR-132-5p	Sema4b	sema domain, immunoglobulin domain (Ig), transmembrane domain (TM) and short cytoplasmic domain, (semaphorin) 4B
